# Supplementary material for: ﻿Two new species and a new host record of Hyphomycetes associated with decaying wood in Yunnan Province, China
Source: MycoKeys. 2025 Sep 2;121:311–28. doi: 10.3897/mycokeys.121.162535 (PMC12421249; doi:10.3897/mycokeys.121.162535)
Supplement: XML Treatment for Ellisembia yuxiense [file mycokeys.121.162535-treatment1.xml]

<!DOCTYPE tp:taxon-treatment
  PUBLIC "-//TaxonX//DTD Taxonomic Treatment Publishing DTD v0 20100105//EN" "tax-treatment-NSO.dtd">
<tp:taxon-treatment xmlns:tp="http://www.plazi.org/taxpub"><tp:treatment-meta><kwd-group><label>Taxon classification</label><kwd>
                <named-content content-type="kingdom">Fungi</named-content>
              </kwd><kwd>
                <named-content content-type="order">Hyphomycetes</named-content>
              </kwd><kwd>
                <named-content content-type="family">Sporidesmiaceae</named-content>
              </kwd></kwd-group><mixed-citation publication-type="journal"><person-group><name><surname>Zhang</surname><given-names>Qinfang</given-names></name><name><surname>Ren</surname><given-names>Yulin</given-names></name><name><surname>Habib</surname><given-names>Kamran</given-names></name><name><surname>Lu</surname><given-names>Changtao</given-names></name><name><surname>Liu</surname><given-names>Lili</given-names></name><name><surname>Kang</surname><given-names>Jichuan</given-names></name><name><surname>Shen</surname><given-names>Xiangchun</given-names></name><name><surname>Lin</surname><given-names>Chuangen</given-names></name><name><surname>Wijayawardene</surname><given-names>Nalin N.</given-names></name><name><surname>Al-Shwaiman</surname><given-names>Hind A.</given-names></name><name><surname>Li</surname><given-names>Qirui</given-names></name><name><surname>Elgorban</surname><given-names>Abdallah M.</given-names></name></person-group><article-title>﻿Two new species and a new host record of <tp:taxon-name><tp:taxon-name-part taxon-name-part-type="above-genus">Hyphomycetes</tp:taxon-name-part></tp:taxon-name> associated with decaying wood in Yunnan Province, China</article-title><source>MycoKeys</source><day>02</day><month>09</month><year>2025</year><volume>121</volume><fpage>311</fpage><lpage>328</lpage><pub-id pub-id-type="doi">10.3897/mycokeys.121.162535</pub-id></mixed-citation></tp:treatment-meta><tp:nomenclature><label>﻿</label><tp:taxon-name><object-id xmlns:xlink="http://www.w3.org/1999/xlink" content-type="arpha" xlink:type="simple">91ADC16D-B9B5-52F3-BB76-95EEDD4492C4</object-id>
              <tp:taxon-name-part taxon-name-part-type="genus" reg="Ellisembia">Ellisembia</tp:taxon-name-part>
              <tp:taxon-name-part taxon-name-part-type="species" reg="yuxiense">yuxiense</tp:taxon-name-part>
              <object-id xmlns:xlink="http://www.w3.org/1999/xlink" content-type="mycobank" xlink:type="simple">859647</object-id>
            </tp:taxon-name><tp:taxon-authority>Q.F. Zhang, K. Habib &amp; Q.R. Li</tp:taxon-authority><tp:taxon-status xmlns:xlink="http://www.w3.org/1999/xlink" xlink:type="simple">sp. nov.</tp:taxon-status><xref ref-type="fig" rid="F2">Fig. 2</xref></tp:nomenclature><tp:treatment-sec sec-type="etymology" id="SECID0ETTBG"><title>Etymology.</title><p>The specific epithet refers to the location where the holotype specimen was collected, Yuxi City.</p></tp:treatment-sec><tp:treatment-sec sec-type="material" id="SECID0EYTBG"><title>Type.</title><p>China • Yunnan Province, Yuxi City, Ailaoshan National Nature Reserve (<named-content xmlns:xlink="http://www.w3.org/1999/xlink" content-type="dwc:verbatimCoordinates" xlink:type="simple"><named-content content-type="geo-json" specific-use="{&#34;type&#34;:&#34;Point&#34;,&#34;coordinates&#34;:[101.525122,24.085281]}" id="NCID0EBUBG" xlink:type="simple">24°5'7.01"N, 101°31'30.44"E</named-content></named-content>), altitude: 1169 m, on moist decayed branch, 15 September 2024, Qinfang Zhang, 2024ALS177-1 (GMB5104, holotype; GMBC5104, ex-type); <named-content xmlns:xlink="http://www.w3.org/1999/xlink" content-type="dwc:institutional_code" xlink:title="Herbarium of Cryptogams, Herbarium of Kunming Institute of Botany, Chinese Academy of Sciences" xlink:href="http://grbio.org/institution/kunming-institute-botany-chinese-academy-sciences" xlink:type="simple">KUN-HKAS</named-content> 146987, isotype.</p></tp:treatment-sec><tp:treatment-sec sec-type="description" id="SECID0ELUBG"><title>Description.</title><p><bold><italic>Saprobic</italic></bold> on decaying twigs of an unknown branch. <bold><italic>Sexual morph</italic></bold>: undetermined. <bold><italic>Asexual morph</italic>: <italic>Mycelium</italic></bold> superficial, septate, light brown to brown, numerous, scattered, single or in groups. <bold><italic>Conidiophores</italic></bold> 81–158 × 4–6 µm (av. = 110.3 × 5.1 µm, <italic>n</italic> = 30), macronematous, mononematous, solitary or caespitose, erect, verruculose, straight or slightly curved, becoming slightly narrower towards the apex, 7–12-septate, smooth-walled, unbranched. <bold><italic>Conidiogenous cells</italic></bold> 3–6 × 2–4 µm (av. = 4.7 × 3.8 µm, <italic>n</italic> = 30), monoblastic, integrated, pale brown, terminal, cylindrical. <bold><italic>Conidia</italic></bold> 24–57 µm (av. = 40.4, <italic>n</italic> = 30) long, 6–9 µm (av. = 8.8 µm, <italic>n</italic> = 30) wide at the broadest part, tapering to 2–4 μm (av. = 3.4 μm, n = 30) wide at apex, 2–5 μm (av. = 3.4 μm, n = 30) wide at base, solitary, acrogenous, smooth, obclavate, truncate at the base, gray to light brown, without a mucilaginous cap, 5–9-distoseptate, and also 3–5 euseptate.</p></tp:treatment-sec><tp:treatment-sec sec-type="description" id="SECID0EPVBG"><title>Culture characteristics.</title><p>Conidia germinate on water agar within 12 hours. At 24 °C, colonies growing on <abbrev xmlns:xlink="http://www.w3.org/1999/xlink" xlink:title="potato dextrose agar" id="ABBRID0EVVBG" xlink:type="simple">PDA</abbrev> reach a diameter of 10–15 mm after 7 weeks. Colonies convex, surface rough, moist, uneven, from above grayish-white, reverse dark brown to black. No pigmentation was produced in the culture medium.</p><fig id="F2" position="float" orientation="portrait"><object-id xmlns:xlink="http://www.w3.org/1999/xlink" content-type="doi" xlink:type="simple">10.3897/mycokeys.121.162535.figure2</object-id><object-id xmlns:xlink="http://www.w3.org/1999/xlink" content-type="arpha" xlink:type="simple">4C326625-7958-5B69-92FC-84425DB14D14</object-id><label>Figure 2.</label><caption><p><italic><tp:taxon-name><tp:taxon-name-part taxon-name-part-type="genus" reg="Ellisembia">Ellisembia</tp:taxon-name-part> <tp:taxon-name-part taxon-name-part-type="species" reg="yuxiense">yuxiense</tp:taxon-name-part></tp:taxon-name></italic> (GMB5104, Holotype) <bold>A.</bold> Specimen; <bold>B–D.</bold> Conidiophores and conidia on natural substratum; <bold>E.</bold> Germinating conidium; <bold>F, G.</bold> Conidiophores and conidia; <bold>H.</bold> Conidiogenous cells and conidia; <bold>I, J.</bold> Conidia; <bold>K, L.</bold> Surface and reverse view of culture on <abbrev xmlns:xlink="http://www.w3.org/1999/xlink" xlink:title="potato dextrose agar" id="ABBRID0E1WBG" xlink:type="simple">PDA</abbrev>. Scale bars: 1 mm (<bold>B</bold>); 0.5 mm (<bold>C</bold>); 0.1 mm (<bold>D</bold>); 10 μm (<bold>E–J</bold>).</p></caption><graphic xmlns:xlink="http://www.w3.org/1999/xlink" xlink:href="mycokeys-121-311-g002.jpg" position="float" orientation="portrait" xlink:type="simple" id="oo_1407365.jpg"><uri content-type="original_file" xlink:type="simple">https://binary.pensoft.net/fig/1407365</uri></graphic></fig></tp:treatment-sec><tp:treatment-sec sec-type="material" id="SECID0EDXBG"><title>Additional material examined.</title><p>China • Yunnan Province, Yuxi City, Ailaoshan National Nature Reserve (<named-content xmlns:xlink="http://www.w3.org/1999/xlink" content-type="dwc:verbatimCoordinates" xlink:type="simple"><named-content content-type="geo-json" specific-use="{&#34;type&#34;:&#34;Point&#34;,&#34;coordinates&#34;:[104.005336,28.322714]}" id="NCID0EMXBG" xlink:type="simple">28°19'21.77"N, 104°00'19.21"E</named-content></named-content>), altitude: 1419 m, on moist decayed branch, 15 September 2024, Qinfang Zhang, 2024ALS175 (GMB5108; GMBC5108).</p></tp:treatment-sec><tp:treatment-sec sec-type="notes" id="SECID0ERXBG"><title>Notes.</title><p>Phylogenetically, <italic><tp:taxon-name><tp:taxon-name-part taxon-name-part-type="genus" reg="Ellisembia">Ellisembia</tp:taxon-name-part> <tp:taxon-name-part taxon-name-part-type="species" reg="yuxiense">yuxiense</tp:taxon-name-part></tp:taxon-name></italic> formed a well-supported sister branch to <italic><tp:taxon-name><tp:taxon-name-part taxon-name-part-type="genus" reg="Ellisembia">E.</tp:taxon-name-part> <tp:taxon-name-part taxon-name-part-type="species" reg="calyptrata">calyptrata</tp:taxon-name-part></tp:taxon-name></italic> (HKUCC-10821) (Fig. <xref ref-type="fig" rid="F1">1</xref>). However, the two species can be readily distinguished by conidiophore and conidia dimensions. <italic><tp:taxon-name><tp:taxon-name-part taxon-name-part-type="genus" reg="Ellisembia">Ellisembia</tp:taxon-name-part> <tp:taxon-name-part taxon-name-part-type="species" reg="yuxiense">yuxiense</tp:taxon-name-part></tp:taxon-name></italic> has significantly longer conidiophores (81–158 × 4–6 µm) compared to <italic><tp:taxon-name><tp:taxon-name-part taxon-name-part-type="genus" reg="Ellisembia">E.</tp:taxon-name-part> <tp:taxon-name-part taxon-name-part-type="species" reg="calyptrata">calyptrata</tp:taxon-name-part></tp:taxon-name></italic> (30–50 × 6–7 µm) and smaller conidia (24–57 × 6–9 µm vs. 60–90 × 9–12 µm) (<xref ref-type="bibr" rid="B30">Wu and Zhuang 2005</xref>; <xref ref-type="bibr" rid="B21">Shenoy et al. 2006</xref>). Morphologically, <italic><tp:taxon-name><tp:taxon-name-part taxon-name-part-type="genus" reg="Ellisembia">Ellisembia</tp:taxon-name-part> <tp:taxon-name-part taxon-name-part-type="species" reg="yuxiense">yuxiense</tp:taxon-name-part></tp:taxon-name></italic> resembles <italic><tp:taxon-name><tp:taxon-name-part taxon-name-part-type="genus" reg="Ellisembia">E.</tp:taxon-name-part> <tp:taxon-name-part taxon-name-part-type="species" reg="cryptomeriae">cryptomeriae</tp:taxon-name-part></tp:taxon-name></italic> in conidiophore size; however, the latter can be distinguished by its larger conidia, 20–85 × 7–14 µm with 6–17 septa, compared to <italic><tp:taxon-name><tp:taxon-name-part taxon-name-part-type="genus" reg="Ellisembia">E.</tp:taxon-name-part> <tp:taxon-name-part taxon-name-part-type="species" reg="yuxiense">yuxiense</tp:taxon-name-part></tp:taxon-name></italic>, which has conidia 24–57 × 6–9 µm with 5–9 septa. Differences from other morphologically similar species are provided in Table <xref ref-type="table" rid="T2">2</xref>.</p><table-wrap id="T2" position="float" orientation="portrait"><label>Table 2.</label><caption><p>Morphological comparison of Clade C (Fig. <xref ref-type="fig" rid="F1">1</xref>) and <tp:taxon-name><tp:taxon-name-part taxon-name-part-type="genus" reg="Ellisembia">Ellisembia</tp:taxon-name-part></tp:taxon-name> species.</p></caption><table id="TID0EKXDI" rules="all"><tbody><tr><th rowspan="1" colspan="1">Names</th><th rowspan="1" colspan="1">Strain</th><th rowspan="1" colspan="1">Conidiophores</th><th rowspan="1" colspan="1">Conidiogenous cells</th><th rowspan="1" colspan="1">Conidia</th><th rowspan="1" colspan="1">Reference</th></tr><tr><td rowspan="1" colspan="1">
                      <italic>
                        <tp:taxon-name><tp:taxon-name-part taxon-name-part-type="genus" reg="Ellisembia">Ellisembia</tp:taxon-name-part> <tp:taxon-name-part taxon-name-part-type="species" reg="calyptrata">calyptrata</tp:taxon-name-part></tp:taxon-name>
                      </italic>
                    </td><td rowspan="1" colspan="1">HKUCC 10821</td><td rowspan="1" colspan="1">verruculose. Brown to dark brown, 30–50 × 6.0–7.0 μm.</td><td rowspan="1" colspan="1">monoblastic, integrated, pale brown, terminal, cylindrical.</td><td rowspan="1" colspan="1">obclavate, truncate at the base, tapering to the apex, 6–17-septate, pale brown to dark brown, 60–90 × 9.0–12.0 μm.</td><td rowspan="1" colspan="1">
                      <xref ref-type="bibr" rid="B30">Wu and Zhuang 2005</xref>
                    </td></tr><tr><td rowspan="1" colspan="1">
                      <italic>
                        <tp:taxon-name><tp:taxon-name-part taxon-name-part-type="genus" reg="Ellisembia">E.</tp:taxon-name-part> <tp:taxon-name-part taxon-name-part-type="species" reg="coronata">coronata</tp:taxon-name-part></tp:taxon-name>
                      </italic>
                    </td><td rowspan="1" colspan="1">CCF 6699</td><td rowspan="1" colspan="1">(1–)2–5(–6)-septate, 0–2 ampulliform, lageniform or subcylindrical percurrent extensions, Brown to dark reddish brown, 18–66 × 5–7 μm.</td><td rowspan="1" colspan="1">monoblastic, integrated, pale brown, terminal, cylindrical</td><td rowspan="1" colspan="1">narrowly obclavate, less often subcylindrical or subfusiform, sometimes short rostrate, pale brown, smooth, 7–14-distoseptat, Brown to dark brown, (40–)52–89(–101) × 8–11 µm.</td><td rowspan="1" colspan="1">
                      <xref ref-type="bibr" rid="B4">Delgado et al. 2024</xref>
                    </td></tr><tr><td rowspan="1" colspan="1">
                      <italic>
                        <tp:taxon-name><tp:taxon-name-part taxon-name-part-type="genus" reg="Ellisembia">E.</tp:taxon-name-part> <tp:taxon-name-part taxon-name-part-type="species" reg="cryptomeriae">cryptomeriae</tp:taxon-name-part></tp:taxon-name>
                      </italic>
                    </td><td rowspan="1" colspan="1">UESTCC 23 0227</td><td rowspan="1" colspan="1">4–12-septate, verruculose. Brown to dark brown, 45–140 × 5–10 μm.</td><td rowspan="1" colspan="1">monoblastic, integrated, pale brown, terminal, cylindrical, 4–15 × 3–5 μm.</td><td rowspan="1" colspan="1">obclavate, truncate at the base, tapering to the apex, 6–17-septate, pale brown to dark brown, 20–85 × 7–14 μm.</td><td rowspan="1" colspan="1">
                      <xref ref-type="bibr" rid="B26">Tian et al. 2024</xref>
                    </td></tr><tr><td rowspan="1" colspan="1">
                      <italic>
                        <tp:taxon-name><tp:taxon-name-part taxon-name-part-type="genus" reg="Ellisembia">E.</tp:taxon-name-part> <tp:taxon-name-part taxon-name-part-type="species" reg="melaleucae">melaleucae</tp:taxon-name-part></tp:taxon-name>
                      </italic>
                    </td><td rowspan="1" colspan="1">CPC 32707</td><td rowspan="1" colspan="1">1-2-septate, erect, subcylindrical, dark brown, 12–30 × 4–6 μm.</td><td rowspan="1" colspan="1">terminal, medium brown, smooth, subcylindrical, holoblastic, 5–20 × 4–5 μm.</td><td rowspan="1" colspan="1">medium brown, smooth, obclavate, straight to flexuous, apexobtuse, base obconically truncate, 5-21-disto-septate, (45–)80–130(–170) × (8–)9–10(–11) μm.</td><td rowspan="1" colspan="1">
                      <xref ref-type="bibr" rid="B2">Crous et al. 2018</xref>
                    </td></tr><tr><td rowspan="1" colspan="1">
                      <italic>
                        <tp:taxon-name><tp:taxon-name-part taxon-name-part-type="genus" reg="Ellisembia">E.</tp:taxon-name-part> <tp:taxon-name-part taxon-name-part-type="species" reg="spiraeae">spiraeae</tp:taxon-name-part></tp:taxon-name>
                      </italic>
                    </td><td rowspan="1" colspan="1">CBS148298</td><td rowspan="1" colspan="1">1-4-septate, erect, dark brown, subcylindrical, unbranched, 15–40 × 5–7 μm.</td><td rowspan="1" colspan="1">terminal, integrated, subcylindrical, blastic, medium brown, smooth-walled, 10–20 × 5-–6 μm.</td><td rowspan="1" colspan="1">solitary, obclavate, straight to flexuous, apex subobtuse, base obconically truncate, (4-)6–10-distoseptate, (45–)70–85(–100) × (8–)9(–10) μm.</td><td rowspan="1" colspan="1">
                      <xref ref-type="bibr" rid="B3">Crous et al. 2021</xref>
                    </td></tr><tr><td rowspan="1" colspan="1">
                      <italic>
                        <tp:taxon-name><tp:taxon-name-part taxon-name-part-type="genus" reg="Ellisembia">E.</tp:taxon-name-part> <tp:taxon-name-part taxon-name-part-type="species" reg="yuxiense">yuxiense</tp:taxon-name-part></tp:taxon-name>
                      </italic>
                    </td><td rowspan="1" colspan="1">GMB5104, GMB5108</td><td rowspan="1" colspan="1">7–12-septate, verruculose. Brown to dark brown, 81–158 × 4–6 µm.</td><td rowspan="1" colspan="1">monoblastic, integrated, pale brown, terminal, cylindrical. 3–6 × 2–4 µm.</td><td rowspan="1" colspan="1">obclavate, truncate at the base, tapering to the apex, 5–9-septate, pale brown to dark brown. 24–57 × 6–9 µm.</td><td rowspan="1" colspan="1">This study</td></tr></tbody></table></table-wrap><p>Furthermore, only the <abbrev xmlns:xlink="http://www.w3.org/1999/xlink" xlink:title="large subunit rDNA" id="ABBRID0EUCAI" xlink:type="simple">LSU</abbrev> and <italic>rpb</italic>2 sequence data are accessible for <italic><tp:taxon-name><tp:taxon-name-part taxon-name-part-type="genus" reg="Ellisembia">E.</tp:taxon-name-part> <tp:taxon-name-part taxon-name-part-type="species" reg="calyptrata">calyptrata</tp:taxon-name-part></tp:taxon-name></italic>. A comparison of sequence data of the <abbrev xmlns:xlink="http://www.w3.org/1999/xlink" xlink:title="large subunit rDNA" id="ABBRID0EFDAI" xlink:type="simple">LSU</abbrev> and <italic>rpb</italic>2 between <italic><tp:taxon-name><tp:taxon-name-part taxon-name-part-type="genus" reg="Ellisembia">E.</tp:taxon-name-part> <tp:taxon-name-part taxon-name-part-type="species" reg="yuxiense">yuxiense</tp:taxon-name-part></tp:taxon-name></italic> (GMB5104) and <italic><tp:taxon-name><tp:taxon-name-part taxon-name-part-type="genus" reg="Ellisembia">E.</tp:taxon-name-part> <tp:taxon-name-part taxon-name-part-type="species" reg="calyptrata">calyptrata</tp:taxon-name-part></tp:taxon-name></italic> (HKUCC-10821) shows 98.57% sequence identity in <abbrev xmlns:xlink="http://www.w3.org/1999/xlink" xlink:title="large subunit rDNA" id="ABBRID0EBEAI" xlink:type="simple">LSU</abbrev> and 88.72% sequence identity in <italic>rpb</italic>2.</p></tp:treatment-sec><tp:treatment-sec><!--Section generated to contain objects referenced in tp:taxon-treatment.--><fig id="F1" position="float" orientation="portrait"><object-id xmlns:xlink="http://www.w3.org/1999/xlink" content-type="doi" xlink:type="simple">10.3897/mycokeys.121.162535.figure1</object-id><object-id xmlns:xlink="http://www.w3.org/1999/xlink" content-type="arpha" xlink:type="simple">AEBA401F-06F9-54D8-984D-F8996D498E53</object-id><label>Figure 1.</label><caption><p>RAxML tree based on a combined <abbrev xmlns:xlink="http://www.w3.org/1999/xlink" xlink:title="internal transcribed spacer" id="ABBRID0EDRBG" xlink:type="simple">ITS</abbrev>, <abbrev xmlns:xlink="http://www.w3.org/1999/xlink" xlink:title="large subunit rDNA" id="ABBRID0EHRBG" xlink:type="simple">LSU</abbrev>, and <italic><abbrev xmlns:xlink="http://www.w3.org/1999/xlink" xlink:title="RNA polymerase II" id="ABBRID0EMRBG" xlink:type="simple">rpb2</abbrev></italic> gene sequences data set. Bootstrap support values for maximum likelihood (<abbrev xmlns:xlink="http://www.w3.org/1999/xlink" xlink:title="Maximum likelihood" id="ABBRID0EQRBG" xlink:type="simple">ML</abbrev>) ≥ 75% and Bayesian posterior probabilities (BPP) ≥ 0.95 are displayed above or below the respective branches (<abbrev xmlns:xlink="http://www.w3.org/1999/xlink" xlink:title="Maximum likelihood" id="ABBRID0EURBG" xlink:type="simple">ML</abbrev>/<abbrev xmlns:xlink="http://www.w3.org/1999/xlink" xlink:title="Bayesian inference" id="ABBRID0EYRBG" xlink:type="simple">BI</abbrev>). New species and new host species are highlighted in red font, while type materials are displayed in bold black font.</p></caption><graphic xmlns:xlink="http://www.w3.org/1999/xlink" xlink:href="mycokeys-121-311-g001.jpg" position="float" orientation="portrait" xlink:type="simple" id="oo_1407364.jpg"><uri content-type="original_file" xlink:type="simple">https://binary.pensoft.net/fig/1407364</uri></graphic></fig></tp:treatment-sec><ref-list><ref id="B30"><mixed-citation xmlns:xlink="http://www.w3.org/1999/xlink" xlink:type="simple"><person-group><name name-style="western"><surname>Wu</surname><given-names>WP</given-names></name><name name-style="western"><surname>Zhuang</surname><given-names>WY</given-names></name></person-group> (<year>2005</year>) <italic><tp:taxon-name><tp:taxon-name-part taxon-name-part-type="genus">Sporidesmium</tp:taxon-name-part></tp:taxon-name></italic>, <italic><tp:taxon-name><tp:taxon-name-part taxon-name-part-type="genus">Endophragmiella</tp:taxon-name-part></tp:taxon-name></italic> and related genera from China. Fungal Diversity Research Series 15: 351.</mixed-citation></ref><ref id="B21"><mixed-citation xmlns:xlink="http://www.w3.org/1999/xlink" xlink:type="simple"><person-group><name name-style="western"><surname>Shenoy</surname><given-names>BD</given-names></name><name name-style="western"><surname>Jeewon</surname><given-names>R</given-names></name><name name-style="western"><surname>Wu</surname><given-names>WP</given-names></name><name name-style="western"><surname>Bhat</surname><given-names>DJ</given-names></name><name name-style="western"><surname>Hyde</surname><given-names>KD</given-names></name></person-group> (<year>2006</year>) <article-title>Ribosomal and RPB2 DNA sequence analyses suggest that <italic><tp:taxon-name><tp:taxon-name-part taxon-name-part-type="genus">Sporidesmium</tp:taxon-name-part></tp:taxon-name></italic> and morphologically similar genera are polyphyletic.</article-title><source>Mycological Research</source><volume>110</volume>: <fpage>916</fpage>–<lpage>928</lpage>. <ext-link xlink:href="10.1016/j.mycres.2006.06.004" ext-link-type="doi" xlink:type="simple">https://doi.org/10.1016/j.mycres.2006.06.004</ext-link></mixed-citation></ref><ref id="B4"><mixed-citation xmlns:xlink="http://www.w3.org/1999/xlink" xlink:type="simple"><person-group><name name-style="western"><surname>Delgado</surname><given-names>G</given-names></name><name name-style="western"><surname>Koukol</surname><given-names>O</given-names></name><name name-style="western"><surname>Maciá-Vicente</surname><given-names>JG</given-names></name><name name-style="western"><surname>Colbert</surname><given-names>W</given-names></name><name name-style="western"><surname>Piepenbring</surname><given-names>M</given-names></name></person-group> (<year>2024</year>) Redefining <italic><tp:taxon-name><tp:taxon-name-part taxon-name-part-type="genus">Ellisembia</tp:taxon-name-part></tp:taxon-name></italic> sensu stricto with a reassessment of related taxa in <tp:taxon-name><tp:taxon-name-part taxon-name-part-type="class">Sordariomycetes</tp:taxon-name-part></tp:taxon-name>. Mycological Progress 23: 32. <ext-link xlink:href="10.1007/s11557-024-01967-z" ext-link-type="doi" xlink:type="simple">https://doi.org/10.1007/s11557-024-01967-z</ext-link></mixed-citation></ref><ref id="B26"><mixed-citation xmlns:xlink="http://www.w3.org/1999/xlink" xlink:type="simple"><person-group><name name-style="western"><surname>Tian</surname><given-names>WH</given-names></name><name name-style="western"><surname>Liu</surname><given-names>JW</given-names></name><name name-style="western"><surname>Jin</surname><given-names>Y</given-names></name><name name-style="western"><surname>Chen</surname><given-names>YP</given-names></name><name name-style="western"><surname>Zhou</surname><given-names>YF</given-names></name><name name-style="western"><surname>Wu</surname><given-names>K</given-names></name><name name-style="western"><surname>Su</surname><given-names>PW</given-names></name><name name-style="western"><surname>Guo</surname><given-names>XY</given-names></name><name name-style="western"><surname>Wanasinghe</surname><given-names>DN</given-names></name><name name-style="western"><surname>Hyde</surname><given-names>KD</given-names></name><name name-style="western"><surname>Liu</surname><given-names>JK</given-names></name><name name-style="western"><surname>Maharachchikumbura</surname><given-names>SSN</given-names></name></person-group> (<year>2024</year>) <article-title>Morphological and phylogenetic studies of <tp:taxon-name><tp:taxon-name-part taxon-name-part-type="phylum">Ascomycota</tp:taxon-name-part></tp:taxon-name> from gymnosperms in Sichuan Province, China.</article-title><source>Mycosphere</source><volume>15</volume>: <fpage>1794</fpage>–<lpage>1900</lpage>. <ext-link xlink:href="10.5943/mycosphere/15/1/16" ext-link-type="doi" xlink:type="simple">https://doi.org/10.5943/mycosphere/15/1/16</ext-link></mixed-citation></ref><ref id="B2"><mixed-citation xmlns:xlink="http://www.w3.org/1999/xlink" xlink:type="simple"><person-group><name name-style="western"><surname>Crous</surname><given-names>PW</given-names></name><name name-style="western"><surname>Osieck</surname><given-names>ER</given-names></name><name name-style="western"><surname>Jurjević</surname><given-names>Ž</given-names></name><name name-style="western"><surname>Boers</surname><given-names>J</given-names></name><name name-style="western"><surname>van Iperen</surname><given-names>AL</given-names></name><name name-style="western"><surname>Starink-Willemse</surname><given-names>M</given-names></name><name name-style="western"><surname>Dima</surname><given-names>B</given-names></name><name name-style="western"><surname>Balashov</surname><given-names>S</given-names></name><name name-style="western"><surname>Bulgakov</surname><given-names>TS</given-names></name><name name-style="western"><surname>Johnston</surname><given-names>PR</given-names></name><name name-style="western"><surname>Morozova</surname><given-names>OV</given-names></name><name name-style="western"><surname>Pinruan</surname><given-names>U</given-names></name><name name-style="western"><surname>Sommai</surname><given-names>S</given-names></name><name name-style="western"><surname>Alvarado</surname><given-names>P</given-names></name><name name-style="western"><surname>Decock</surname><given-names>CA</given-names></name><name name-style="western"><surname>Lebel</surname><given-names>T</given-names></name><name name-style="western"><surname>McMullan-Fisher</surname><given-names>S</given-names></name><name name-style="western"><surname>Moreno</surname><given-names>G</given-names></name><name name-style="western"><surname>Shivas</surname><given-names>RG</given-names></name><name name-style="western"><surname>Zhao</surname><given-names>L</given-names></name><name name-style="western"><surname>Abdollahzadeh</surname><given-names>J</given-names></name><name name-style="western"><surname>Abrinbana</surname><given-names>M</given-names></name><name name-style="western"><surname>Ageev</surname><given-names>DV</given-names></name><name name-style="western"><surname>Akhmetova</surname><given-names>G</given-names></name><name name-style="western"><surname>Alexandrova</surname><given-names>AV</given-names></name><name name-style="western"><surname>Altés</surname><given-names>A</given-names></name><name name-style="western"><surname>Amaral</surname><given-names>AGG</given-names></name><name name-style="western"><surname>Angelini</surname><given-names>C</given-names></name><name name-style="western"><surname>Antonín</surname><given-names>V</given-names></name><name name-style="western"><surname>Arenas</surname><given-names>F</given-names></name><name name-style="western"><surname>Asselman</surname><given-names>P</given-names></name><name name-style="western"><surname>Badali</surname><given-names>F</given-names></name><name name-style="western"><surname>Baghela</surname><given-names>A</given-names></name><name name-style="western"><surname>Bañares</surname><given-names>A</given-names></name><name name-style="western"><surname>Barreto</surname><given-names>RW</given-names></name><name name-style="western"><surname>Baseia</surname><given-names>IG</given-names></name><name name-style="western"><surname>Bellanger</surname><given-names>J-M</given-names></name><name name-style="western"><surname>Berraf-Tebbal</surname><given-names>A</given-names></name><name name-style="western"><surname>Biketova</surname><given-names>AYu</given-names></name><name name-style="western"><surname>Bukharova</surname><given-names>NV</given-names></name><name name-style="western"><surname>Burgess</surname><given-names>TI</given-names></name><name name-style="western"><surname>Cabero</surname><given-names>J</given-names></name><name name-style="western"><surname>Câmara</surname><given-names>MPS</given-names></name><name name-style="western"><surname>Cano-Lira</surname><given-names>JF</given-names></name><name name-style="western"><surname>Ceryngier</surname><given-names>P</given-names></name><name name-style="western"><surname>Chávez</surname><given-names>R</given-names></name><name name-style="western"><surname>Cowan</surname><given-names>DA</given-names></name><name name-style="western"><surname>de Lima</surname><given-names>AF</given-names></name><name name-style="western"><surname>Oliveira</surname><given-names>RL</given-names></name><name name-style="western"><surname>Denman</surname><given-names>S</given-names></name><name name-style="western"><surname>Dang</surname><given-names>QN</given-names></name><name name-style="western"><surname>Dovana</surname><given-names>F</given-names></name><name name-style="western"><surname>Duarte</surname><given-names>IG</given-names></name><name name-style="western"><surname>Eichmeier</surname><given-names>A</given-names></name><name name-style="western"><surname>Erhard</surname><given-names>A</given-names></name><name name-style="western"><surname>Esteve-Raventós</surname><given-names>F</given-names></name><name name-style="western"><surname>Fellin</surname><given-names>A</given-names></name><name name-style="western"><surname>Ferisin</surname><given-names>G</given-names></name><name name-style="western"><surname>Ferreira</surname><given-names>RJ</given-names></name><name name-style="western"><surname>Ferrer</surname><given-names>A</given-names></name><name name-style="western"><surname>Finy</surname><given-names>P</given-names></name><name name-style="western"><surname>Gaya</surname><given-names>E</given-names></name><name name-style="western"><surname>Geering</surname><given-names>ADW</given-names></name><name name-style="western"><surname>Gil-Durán</surname><given-names>C</given-names></name><name name-style="western"><surname>Glässnerová</surname><given-names>K</given-names></name><name name-style="western"><surname>Glushakova</surname><given-names>AM</given-names></name><name name-style="western"><surname>Gramaje</surname><given-names>D</given-names></name><name name-style="western"><surname>Guard</surname><given-names>FE</given-names></name><name name-style="western"><surname>Guarnizo</surname><given-names>AL</given-names></name><name name-style="western"><surname>Haelewaters</surname><given-names>D</given-names></name><name name-style="western"><surname>Halling</surname><given-names>RE</given-names></name><name name-style="western"><surname>Hill</surname><given-names>R</given-names></name><name name-style="western"><surname>Hirooka</surname><given-names>Y</given-names></name><name name-style="western"><surname>Hubka</surname><given-names>V</given-names></name><name name-style="western"><surname>Iliushin</surname><given-names>VA</given-names></name><name name-style="western"><surname>Ivanova</surname><given-names>DD</given-names></name><name name-style="western"><surname>Ivanushkina</surname><given-names>NE</given-names></name><name name-style="western"><surname>Jangsantear</surname><given-names>P</given-names></name><name name-style="western"><surname>Justo</surname><given-names>A</given-names></name><name name-style="western"><surname>Kachalkin</surname><given-names>AV</given-names></name><name name-style="western"><surname>Kato</surname><given-names>S</given-names></name><name name-style="western"><surname>Khamsuntorn</surname><given-names>P</given-names></name><name name-style="western"><surname>Kirtsideli</surname><given-names>IY</given-names></name><name name-style="western"><surname>Knapp</surname><given-names>DG</given-names></name><name name-style="western"><surname>Kochkina</surname><given-names>GA</given-names></name><name name-style="western"><surname>Koukol</surname><given-names>O</given-names></name><name name-style="western"><surname>Kovács</surname><given-names>GM</given-names></name><name name-style="western"><surname>Kruse</surname><given-names>J</given-names></name><name name-style="western"><surname>Kumar</surname><given-names>TKA</given-names></name><name name-style="western"><surname>Kušan</surname><given-names>I</given-names></name><name name-style="western"><surname>Læssøe</surname><given-names>T</given-names></name><name name-style="western"><surname>Larsson</surname><given-names>E</given-names></name><name name-style="western"><surname>Lebeuf</surname><given-names>R</given-names></name><name name-style="western"><surname>Levicán</surname><given-names>G</given-names></name><name name-style="western"><surname>Loizides</surname><given-names>M</given-names></name><name name-style="western"><surname>Marinho</surname><given-names>P</given-names></name><name name-style="western"><surname>Luangsa-ard</surname><given-names>JJ</given-names></name><name name-style="western"><surname>Lukina</surname><given-names>EG</given-names></name><name name-style="western"><surname>Magaña-Dueñas</surname><given-names>V</given-names></name><name name-style="western"><surname>Maggs-Kölling</surname><given-names>G</given-names></name><name name-style="western"><surname>Malysheva</surname><given-names>EF</given-names></name><name name-style="western"><surname>Malysheva</surname><given-names>VF</given-names></name><name name-style="western"><surname>Martín</surname><given-names>B</given-names></name><name name-style="western"><surname>Martín</surname><given-names>MP</given-names></name><name name-style="western"><surname>Matočec</surname><given-names>N</given-names></name><name name-style="western"><surname>McTaggart</surname><given-names>AR</given-names></name><name name-style="western"><surname>Mehrabi-Koushki</surname><given-names>M</given-names></name><name name-style="western"><surname>Mešić</surname><given-names>A</given-names></name><name name-style="western"><surname>Miller</surname><given-names>AN</given-names></name><name name-style="western"><surname>Mironova</surname><given-names>P</given-names></name><name name-style="western"><surname>Moreau</surname><given-names>P-A</given-names></name><name name-style="western"><surname>Morte</surname><given-names>A</given-names></name><name name-style="western"><surname>Müller</surname><given-names>K</given-names></name><name name-style="western"><surname>Nagy</surname><given-names>LG</given-names></name><name name-style="western"><surname>Nanu</surname><given-names>S</given-names></name><name name-style="western"><surname>Navarro-Ródenas</surname><given-names>A</given-names></name><name name-style="western"><surname>Nel</surname><given-names>WJ</given-names></name><name name-style="western"><surname>Nguyen</surname><given-names>TH</given-names></name><name name-style="western"><surname>Nóbrega</surname><given-names>TF</given-names></name><name name-style="western"><surname>Noordeloos</surname><given-names>ME</given-names></name><name name-style="western"><surname>Olariaga</surname><given-names>I</given-names></name><name name-style="western"><surname>Overton</surname><given-names>BE</given-names></name><name name-style="western"><surname>Ozerskaya</surname><given-names>SM</given-names></name><name name-style="western"><surname>Palani</surname><given-names>P</given-names></name><name name-style="western"><surname>Pancorbo</surname><given-names>F</given-names></name><name name-style="western"><surname>Papp</surname><given-names>V</given-names></name><name name-style="western"><surname>Pawłowska</surname><given-names>J</given-names></name><name name-style="western"><surname>Pham</surname><given-names>TQ</given-names></name><name name-style="western"><surname>Phosri</surname><given-names>C</given-names></name><name name-style="western"><surname>Popov</surname><given-names>ES</given-names></name><name name-style="western"><surname>Portugal</surname><given-names>A</given-names></name><name name-style="western"><surname>Pošta</surname><given-names>A</given-names></name><name name-style="western"><surname>Reschke</surname><given-names>K</given-names></name><name name-style="western"><surname>Reul</surname><given-names>M</given-names></name><name name-style="western"><surname>Ricci</surname><given-names>GM</given-names></name><name name-style="western"><surname>Rodríguez</surname><given-names>A</given-names></name><name name-style="western"><surname>Romanowski</surname><given-names>J</given-names></name><name name-style="western"><surname>Ruchikachorn</surname><given-names>N</given-names></name><name name-style="western"><surname>Saar</surname><given-names>I</given-names></name><name name-style="western"><surname>Safi</surname><given-names>A</given-names></name><name name-style="western"><surname>Sakolrak</surname><given-names>B</given-names></name><name name-style="western"><surname>Salzmann</surname><given-names>F</given-names></name><name name-style="western"><surname>Sandoval-Denis</surname><given-names>M</given-names></name><name name-style="western"><surname>Sangwichein</surname><given-names>E</given-names></name><name name-style="western"><surname>Sanhueza</surname><given-names>L</given-names></name><name name-style="western"><surname>Sato</surname><given-names>T</given-names></name><name name-style="western"><surname>Sastoque</surname><given-names>A</given-names></name><name name-style="western"><surname>Senn-Irlet</surname><given-names>B</given-names></name><name name-style="western"><surname>Shibata</surname><given-names>A</given-names></name><name name-style="western"><surname>Siepe</surname><given-names>K</given-names></name><name name-style="western"><surname>Somrithipol</surname><given-names>S</given-names></name><name name-style="western"><surname>Spetik</surname><given-names>M</given-names></name><name name-style="western"><surname>Sridhar</surname><given-names>P</given-names></name><name name-style="western"><surname>Stchigel</surname><given-names>AM</given-names></name><name name-style="western"><surname>Stuskova</surname><given-names>K</given-names></name><name name-style="western"><surname>Suwannasai</surname><given-names>N</given-names></name><name name-style="western"><surname>Tan</surname><given-names>YP</given-names></name><name name-style="western"><surname>Thangavel</surname><given-names>R</given-names></name><name name-style="western"><surname>Tiago</surname><given-names>I</given-names></name><name name-style="western"><surname>Tiwari</surname><given-names>S</given-names></name><name name-style="western"><surname>Tkalčec</surname><given-names>Z</given-names></name><name name-style="western"><surname>Tomashevskaya</surname><given-names>MA</given-names></name><name name-style="western"><surname>Tonegawa</surname><given-names>C</given-names></name><name name-style="western"><surname>Tran</surname><given-names>HX</given-names></name><name name-style="western"><surname>Tran</surname><given-names>NT</given-names></name><name name-style="western"><surname>Trovão</surname><given-names>J</given-names></name><name name-style="western"><surname>Trubitsyn</surname><given-names>VE</given-names></name><name name-style="western"><surname>van Wyk</surname><given-names>J</given-names></name><name name-style="western"><surname>Vieira</surname><given-names>WAS</given-names></name><name name-style="western"><surname>Vila</surname><given-names>J</given-names></name><name name-style="western"><surname>Visagie</surname><given-names>CM</given-names></name><name name-style="western"><surname>Vizzini</surname><given-names>A</given-names></name><name name-style="western"><surname>Volobuev</surname><given-names>SV</given-names></name><name name-style="western"><surname>Vu</surname><given-names>DT</given-names></name><name name-style="western"><surname>Wangsawat</surname><given-names>N</given-names></name><name name-style="western"><surname>Yaguchi</surname><given-names>T</given-names></name><name name-style="western"><surname>Ercole</surname><given-names>E</given-names></name><name name-style="western"><surname>Ferreira</surname><given-names>BW</given-names></name><name name-style="western"><surname>de Souza</surname><given-names>AP</given-names></name><name name-style="western"><surname>Vieira</surname><given-names>BS</given-names></name><name name-style="western"><surname>Groenewald</surname><given-names>JZ</given-names></name></person-group> (<year>2018</year>) <article-title>Fungal Planet description sheets: 1284–1382.</article-title><source>Persoonia</source><volume>47</volume>: <fpage>178</fpage>–<lpage>374</lpage>. <ext-link xlink:href="10.3767/persoonia.2021.47.06" ext-link-type="doi" xlink:type="simple">https://doi.org/10.3767/persoonia.2021.47.06</ext-link></mixed-citation></ref><ref id="B3"><mixed-citation xmlns:xlink="http://www.w3.org/1999/xlink" xlink:type="simple"><person-group><name name-style="western"><surname>Crous</surname><given-names>PW</given-names></name><name name-style="western"><surname>Osieck</surname><given-names>ER</given-names></name><name name-style="western"><surname>Jurjević</surname><given-names>Ž</given-names></name><name name-style="western"><surname>Boers</surname><given-names>J</given-names></name><name name-style="western"><surname>Van Iperen</surname><given-names>AL</given-names></name><name name-style="western"><surname>Starink-Willemse</surname><given-names>M</given-names></name><name name-style="western"><surname>Dima</surname><given-names>B</given-names></name><name name-style="western"><surname>Balashov</surname><given-names>S</given-names></name><name name-style="western"><surname>Bulgakov</surname><given-names>TS</given-names></name><name name-style="western"><surname>Johnston</surname><given-names>PR</given-names></name><name name-style="western"><surname>Morozova</surname><given-names>OV</given-names></name><name name-style="western"><surname>Pinruan</surname><given-names>U</given-names></name><name name-style="western"><surname>Sommai</surname><given-names>S</given-names></name><name name-style="western"><surname>Alvarado</surname><given-names>P</given-names></name><name name-style="western"><surname>Decock</surname><given-names>CA</given-names></name><name name-style="western"><surname>Lebel</surname><given-names>T</given-names></name><name name-style="western"><surname>McMullan-Fisher</surname><given-names>S</given-names></name><name name-style="western"><surname>Moreno</surname><given-names>G</given-names></name><name name-style="western"><surname>Shivas</surname><given-names>RG</given-names></name><name name-style="western"><surname>Zhao</surname><given-names>L</given-names></name><name name-style="western"><surname>Abdollahzadeh</surname><given-names>J</given-names></name><name name-style="western"><surname>Abrinbana</surname><given-names>M</given-names></name><name name-style="western"><surname>Ageev</surname><given-names>DV</given-names></name><name name-style="western"><surname>Akhmetova</surname><given-names>G</given-names></name><name name-style="western"><surname>Alexandrova</surname><given-names>AV</given-names></name><name name-style="western"><surname>Altés</surname><given-names>A</given-names></name><name name-style="western"><surname>Amaral</surname><given-names>AGG</given-names></name><name name-style="western"><surname>Angelini</surname><given-names>C</given-names></name><name name-style="western"><surname>Antonín</surname><given-names>V</given-names></name><name name-style="western"><surname>Arenas</surname><given-names>F</given-names></name><name name-style="western"><surname>Asselman</surname><given-names>P</given-names></name><name name-style="western"><surname>Badali</surname><given-names>F</given-names></name><name name-style="western"><surname>Baghela</surname><given-names>A</given-names></name><name name-style="western"><surname>Bañares</surname><given-names>A</given-names></name><name name-style="western"><surname>Barreto</surname><given-names>RW</given-names></name><name name-style="western"><surname>Baseia</surname><given-names>IG</given-names></name><name name-style="western"><surname>Bellanger</surname><given-names>J-M</given-names></name><name name-style="western"><surname>Berraf-Tebbal</surname><given-names>A</given-names></name><name name-style="western"><surname>Biketova</surname><given-names>A Yu</given-names></name><name name-style="western"><surname>Bukharova</surname><given-names>NV</given-names></name><name name-style="western"><surname>Burgess</surname><given-names>TI</given-names></name><name name-style="western"><surname>Cabero</surname><given-names>J</given-names></name><name name-style="western"><surname>Câmara</surname><given-names>MPS</given-names></name><name name-style="western"><surname>Cano-Lira</surname><given-names>JF</given-names></name><name name-style="western"><surname>Ceryngier</surname><given-names>P</given-names></name><name name-style="western"><surname>Chávez</surname><given-names>R</given-names></name><name name-style="western"><surname>Cowan</surname><given-names>DA</given-names></name><name name-style="western"><surname>de Lima</surname><given-names>AF</given-names></name><name name-style="western"><surname>Oliveira</surname><given-names>RL</given-names></name><name name-style="western"><surname>Denman</surname><given-names>S</given-names></name><name name-style="western"><surname>Dang</surname><given-names>QN</given-names></name><name name-style="western"><surname>Dovana</surname><given-names>F</given-names></name><name name-style="western"><surname>Duarte</surname><given-names>IG</given-names></name><name name-style="western"><surname>Eichmeier</surname><given-names>A</given-names></name><name name-style="western"><surname>Erhard</surname><given-names>A</given-names></name><name name-style="western"><surname>Esteve-Raventós</surname><given-names>F</given-names></name><name name-style="western"><surname>Fellin</surname><given-names>A</given-names></name><name name-style="western"><surname>Ferisin</surname><given-names>G</given-names></name><name name-style="western"><surname>Ferreira</surname><given-names>RJ</given-names></name><name name-style="western"><surname>Ferrer</surname><given-names>A</given-names></name><name name-style="western"><surname>Finy</surname><given-names>P</given-names></name><name name-style="western"><surname>Gaya</surname><given-names>E</given-names></name><name name-style="western"><surname>Geering</surname><given-names>ADW</given-names></name><name name-style="western"><surname>Gil-Durán</surname><given-names>C</given-names></name><name name-style="western"><surname>Glässnerová</surname><given-names>K</given-names></name><name name-style="western"><surname>Glushakova</surname><given-names>AM</given-names></name><name name-style="western"><surname>Gramaje</surname><given-names>D</given-names></name><name name-style="western"><surname>Guard</surname><given-names>FE</given-names></name><name name-style="western"><surname>Guarnizo</surname><given-names>AL</given-names></name><name name-style="western"><surname>Haelewaters</surname><given-names>D</given-names></name><name name-style="western"><surname>Halling</surname><given-names>RE</given-names></name><name name-style="western"><surname>Hill</surname><given-names>R</given-names></name><name name-style="western"><surname>Hirooka</surname><given-names>Y</given-names></name><name name-style="western"><surname>Hubka</surname><given-names>V</given-names></name><name name-style="western"><surname>Iliushin</surname><given-names>VA</given-names></name><name name-style="western"><surname>Ivanova</surname><given-names>DD</given-names></name><name name-style="western"><surname>Ivanushkina</surname><given-names>NE</given-names></name><name name-style="western"><surname>Jangsantear</surname><given-names>P</given-names></name><name name-style="western"><surname>Justo</surname><given-names>A</given-names></name><name name-style="western"><surname>Kachalkin</surname><given-names>AV</given-names></name><name name-style="western"><surname>Kato</surname><given-names>S</given-names></name><name name-style="western"><surname>Khamsuntorn</surname><given-names>P</given-names></name><name name-style="western"><surname>Kirtsideli</surname><given-names>IY</given-names></name><name name-style="western"><surname>Knapp</surname><given-names>DG</given-names></name><name name-style="western"><surname>Kochkina</surname><given-names>GA</given-names></name><name name-style="western"><surname>Koukol</surname><given-names>O</given-names></name><name name-style="western"><surname>Kovács</surname><given-names>GM</given-names></name><name name-style="western"><surname>Kruse</surname><given-names>J</given-names></name><name name-style="western"><surname>Kumar</surname><given-names>TKA</given-names></name><name name-style="western"><surname>Kušan</surname><given-names>I</given-names></name><name name-style="western"><surname>Læssøe</surname><given-names>T</given-names></name><name name-style="western"><surname>Larsson</surname><given-names>E</given-names></name><name name-style="western"><surname>Lebeuf</surname><given-names>R</given-names></name><name name-style="western"><surname>Levicán</surname><given-names>G</given-names></name><name name-style="western"><surname>Loizides</surname><given-names>M</given-names></name><name name-style="western"><surname>Marinho</surname><given-names>P</given-names></name><name name-style="western"><surname>Luangsa-ard</surname><given-names>JJ</given-names></name><name name-style="western"><surname>Lukina</surname><given-names>EG</given-names></name><name name-style="western"><surname>Magaña-Dueñas</surname><given-names>V</given-names></name><name name-style="western"><surname>Maggs-Kölling</surname><given-names>G</given-names></name><name name-style="western"><surname>Malysheva</surname><given-names>EF</given-names></name><name name-style="western"><surname>Malysheva</surname><given-names>VF</given-names></name><name name-style="western"><surname>Martín</surname><given-names>B</given-names></name><name name-style="western"><surname>Martín</surname><given-names>MP</given-names></name><name name-style="western"><surname>Matočec</surname><given-names>N</given-names></name><name name-style="western"><surname>McTaggart</surname><given-names>AR</given-names></name><name name-style="western"><surname>Mehrabi-Koushki</surname><given-names>M</given-names></name><name name-style="western"><surname>Mešić</surname><given-names>A</given-names></name><name name-style="western"><surname>Miller</surname><given-names>AN</given-names></name><name name-style="western"><surname>Mironova</surname><given-names>P</given-names></name><name name-style="western"><surname>Moreau</surname><given-names>P-A</given-names></name><name name-style="western"><surname>Morte</surname><given-names>A</given-names></name><name name-style="western"><surname>Müller</surname><given-names>K</given-names></name><name name-style="western"><surname>Nagy</surname><given-names>LG</given-names></name><name name-style="western"><surname>Nanu</surname><given-names>S</given-names></name><name name-style="western"><surname>Navarro-Ródenas</surname><given-names>A</given-names></name><name name-style="western"><surname>Nel</surname><given-names>WJ</given-names></name><name name-style="western"><surname>Nguyen</surname><given-names>TH</given-names></name><name name-style="western"><surname>Nóbrega</surname><given-names>TF</given-names></name><name name-style="western"><surname>Noordeloos</surname><given-names>ME</given-names></name><name name-style="western"><surname>Olariaga</surname><given-names>I</given-names></name><name name-style="western"><surname>Overton</surname><given-names>BE</given-names></name><name name-style="western"><surname>Ozerskaya</surname><given-names>SM</given-names></name><name name-style="western"><surname>Palani</surname><given-names>P</given-names></name><name name-style="western"><surname>Pancorbo</surname><given-names>F</given-names></name><name name-style="western"><surname>Papp</surname><given-names>V</given-names></name><name name-style="western"><surname>Pawłowska</surname><given-names>J</given-names></name><name name-style="western"><surname>Pham</surname><given-names>TQ</given-names></name><name name-style="western"><surname>Phosri</surname><given-names>C</given-names></name><name name-style="western"><surname>Popov</surname><given-names>ES</given-names></name><name name-style="western"><surname>Portugal</surname><given-names>A</given-names></name><name name-style="western"><surname>Pošta</surname><given-names>A</given-names></name><name name-style="western"><surname>Reschke</surname><given-names>K</given-names></name><name name-style="western"><surname>Reul</surname><given-names>M</given-names></name><name name-style="western"><surname>Ricci</surname><given-names>GM</given-names></name><name name-style="western"><surname>Rodríguez</surname><given-names>A</given-names></name><name name-style="western"><surname>Romanowski</surname><given-names>J</given-names></name><name name-style="western"><surname>Ruchikachorn</surname><given-names>N</given-names></name><name name-style="western"><surname>Saar</surname><given-names>I</given-names></name><name name-style="western"><surname>Safi</surname><given-names>A</given-names></name><name name-style="western"><surname>Sakolrak</surname><given-names>B</given-names></name><name name-style="western"><surname>Salzmann</surname><given-names>F</given-names></name><name name-style="western"><surname>Sandoval-Denis</surname><given-names>M</given-names></name><name name-style="western"><surname>Sangwichein</surname><given-names>E</given-names></name><name name-style="western"><surname>Sanhueza</surname><given-names>L</given-names></name><name name-style="western"><surname>Sato</surname><given-names>T</given-names></name><name name-style="western"><surname>Sastoque</surname><given-names>A</given-names></name><name name-style="western"><surname>Senn-Irlet</surname><given-names>B</given-names></name><name name-style="western"><surname>Shibata</surname><given-names>A</given-names></name><name name-style="western"><surname>Siepe</surname><given-names>K</given-names></name><name name-style="western"><surname>Somrithipol</surname><given-names>S</given-names></name><name name-style="western"><surname>Spetik</surname><given-names>M</given-names></name><name name-style="western"><surname>Sridhar</surname><given-names>P</given-names></name><name name-style="western"><surname>Stchigel</surname><given-names>AM</given-names></name><name name-style="western"><surname>Stuskova</surname><given-names>K</given-names></name><name name-style="western"><surname>Suwannasai</surname><given-names>N</given-names></name><name name-style="western"><surname>Tan</surname><given-names>YP</given-names></name><name name-style="western"><surname>Thangavel</surname><given-names>R</given-names></name><name name-style="western"><surname>Tiago</surname><given-names>I</given-names></name><name name-style="western"><surname>Tiwari</surname><given-names>S</given-names></name><name name-style="western"><surname>Tkalčec</surname><given-names>Z</given-names></name><name name-style="western"><surname>Tomashevskaya</surname><given-names>MA</given-names></name><name name-style="western"><surname>Tonegawa</surname><given-names>C</given-names></name><name name-style="western"><surname>Tran</surname><given-names>HX</given-names></name><name name-style="western"><surname>Tran</surname><given-names>NT</given-names></name><name name-style="western"><surname>Trovão</surname><given-names>J</given-names></name><name name-style="western"><surname>Trubitsyn</surname><given-names>VE</given-names></name><name name-style="western"><surname>Van Wyk</surname><given-names>J</given-names></name><name name-style="western"><surname>Vieira</surname><given-names>WAS</given-names></name><name name-style="western"><surname>Vila</surname><given-names>J</given-names></name><name name-style="western"><surname>Visagie</surname><given-names>CM</given-names></name><name name-style="western"><surname>Vizzini</surname><given-names>A</given-names></name><name name-style="western"><surname>Volobuev</surname><given-names>SV</given-names></name><name name-style="western"><surname>Vu</surname><given-names>DT</given-names></name><name name-style="western"><surname>Wangsawat</surname><given-names>N</given-names></name><name name-style="western"><surname>Yaguchi</surname><given-names>T</given-names></name><name name-style="western"><surname>Ercole</surname><given-names>E</given-names></name><name name-style="western"><surname>Ferreira</surname><given-names>BW</given-names></name><name name-style="western"><surname>de Souza</surname><given-names>AP</given-names></name><name name-style="western"><surname>Vieira</surname><given-names>BS</given-names></name><name name-style="western"><surname>Groenewald</surname><given-names>JZ</given-names></name></person-group> (<year>2021</year>) Fungal Planet description sheets: 1284–1382. Molecular Phylogeny and Evolution of <tp:taxon-name><tp:taxon-name-part taxon-name-part-type="kingdom">Fungi</tp:taxon-name-part></tp:taxon-name> 47: 178–374 (197). <ext-link xlink:href="10.3767/persoonia.2021.47.06" ext-link-type="doi" xlink:type="simple">https://doi.org/10.3767/persoonia.2021.47.06</ext-link></mixed-citation></ref></ref-list></tp:taxon-treatment>
