# Supplementary material for: ﻿Two new species and a new host record of Hyphomycetes associated with decaying wood in Yunnan Province, China
Source: MycoKeys. 2025 Sep 2;121:311–28. doi: 10.3897/mycokeys.121.162535 (PMC12421249; doi:10.3897/mycokeys.121.162535)
Supplement: XML Treatment for Sporidesmium ailaoshanense [file mycokeys.121.162535-treatment2.xml]

<!DOCTYPE tp:taxon-treatment
  PUBLIC "-//TaxonX//DTD Taxonomic Treatment Publishing DTD v0 20100105//EN" "tax-treatment-NSO.dtd">
<tp:taxon-treatment xmlns:tp="http://www.plazi.org/taxpub"><tp:treatment-meta><kwd-group><label>Taxon classification</label><kwd>
                <named-content content-type="kingdom">Fungi</named-content>
              </kwd><kwd>
                <named-content content-type="order">Hyphomycetes</named-content>
              </kwd><kwd>
                <named-content content-type="family">Sporidesmiaceae</named-content>
              </kwd></kwd-group><mixed-citation publication-type="journal"><person-group><name><surname>Zhang</surname><given-names>Qinfang</given-names></name><name><surname>Ren</surname><given-names>Yulin</given-names></name><name><surname>Habib</surname><given-names>Kamran</given-names></name><name><surname>Lu</surname><given-names>Changtao</given-names></name><name><surname>Liu</surname><given-names>Lili</given-names></name><name><surname>Kang</surname><given-names>Jichuan</given-names></name><name><surname>Shen</surname><given-names>Xiangchun</given-names></name><name><surname>Lin</surname><given-names>Chuangen</given-names></name><name><surname>Wijayawardene</surname><given-names>Nalin N.</given-names></name><name><surname>Al-Shwaiman</surname><given-names>Hind A.</given-names></name><name><surname>Li</surname><given-names>Qirui</given-names></name><name><surname>Elgorban</surname><given-names>Abdallah M.</given-names></name></person-group><article-title>﻿Two new species and a new host record of <tp:taxon-name><tp:taxon-name-part taxon-name-part-type="above-genus">Hyphomycetes</tp:taxon-name-part></tp:taxon-name> associated with decaying wood in Yunnan Province, China</article-title><source>MycoKeys</source><day>02</day><month>09</month><year>2025</year><volume>121</volume><fpage>311</fpage><lpage>328</lpage><pub-id pub-id-type="doi">10.3897/mycokeys.121.162535</pub-id></mixed-citation></tp:treatment-meta><tp:nomenclature><label>﻿</label><tp:taxon-name><object-id xmlns:xlink="http://www.w3.org/1999/xlink" content-type="arpha" xlink:type="simple">D8B45BDB-233D-503F-8E11-20EBD9DB86D8</object-id>
              <tp:taxon-name-part taxon-name-part-type="genus" reg="Sporidesmium">Sporidesmium</tp:taxon-name-part>
              <tp:taxon-name-part taxon-name-part-type="species" reg="ailaoshanense">ailaoshanense</tp:taxon-name-part>
              <object-id xmlns:xlink="http://www.w3.org/1999/xlink" content-type="mycobank" xlink:type="simple">859648</object-id>
            </tp:taxon-name><tp:taxon-authority>Q.F. Zhang &amp; Q.R. Li</tp:taxon-authority><tp:taxon-status xmlns:xlink="http://www.w3.org/1999/xlink" xlink:type="simple">sp. nov.</tp:taxon-status><xref ref-type="fig" rid="F3">Fig. 3</xref></tp:nomenclature><tp:treatment-sec sec-type="etymology" id="SECID0EVFAI"><title>Etymology.</title><p>The specific epithet refers to the location where the holotype specimen was collected, Ailaoshan National Nature Reserve.</p></tp:treatment-sec><tp:treatment-sec sec-type="material" id="SECID0E1FAI"><title>Type.</title><p>China • Yunnan Province, Ailaoshan National Nature Reserve (<named-content xmlns:xlink="http://www.w3.org/1999/xlink" content-type="dwc:verbatimCoordinates" xlink:type="simple"><named-content content-type="geo-json" specific-use="{&#34;type&#34;:&#34;Point&#34;,&#34;coordinates&#34;:[101.525122,24.085281]}" id="NCID0EDGAI" xlink:type="simple">24°5'7.01"N, 101°31'30.44"E</named-content></named-content>), altitude: 1169 m, on dry rotten wood, 15 September 2024, Qinfang Zhang, 2024ALS74 (GMB5103, holotype; GMBC5103, ex-type); <named-content xmlns:xlink="http://www.w3.org/1999/xlink" content-type="dwc:institutional_code" xlink:title="Herbarium of Cryptogams, Herbarium of Kunming Institute of Botany, Chinese Academy of Sciences" xlink:href="http://grbio.org/institution/kunming-institute-botany-chinese-academy-sciences" xlink:type="simple">KUN-HKAS</named-content> 146988, isotype.</p></tp:treatment-sec><tp:treatment-sec sec-type="description" id="SECID0ENGAI"><title>Description.</title><p><bold><italic>Saprobic</italic></bold> on decaying twigs of an unknown wood. <bold><italic>Sexual morph</italic></bold>: undetermined. <bold><italic>Asexual morph</italic>: <italic>Colonies</italic></bold> on the substratum superficial, effuse, scattered, hairy, black. <bold><italic>Mycelium</italic></bold> immersed, composed of branched, septate, smooth, pale brown to brown hyphae. <bold><italic>Conidiophores</italic></bold> 110–184 × 4–7 µm (av. = 135 × 6.2 µm, <italic>n</italic> = 30), macronematous, mononematous, unbranched, erect, straight or slightly flexuous, smooth, thick-walled, septate, not clear, cylindrical, dark brown, paler towards apex, smooth, and thick-walled. <bold><italic>Conidiogenous cells</italic></bold> 10–16 × 4–9 µm (av. = 13.2 × 7.1 µm, <italic>n</italic> = 30), monoblastic, integrated, determinate or sometimes percurrently proliferating, terminal, pale brown, cylindrical. <bold><italic>Conidia</italic></bold> 42–58 × 13–22 µm (av. = 49.0 × 17.4 µm, <italic>n</italic> = 30), acrogenous, solitary, dry, pyriform or lageniform, truncate at the base, smooth, dark brown, paler towards the apex, 4–5 µm wide and truncate at the base, thick-walled, 3–5 µm wide at the apex, 6–8-septate, slightly constricted at the septa, <bold><italic>Conidial secession</italic></bold> schizolytic.</p><fig id="F3" position="float" orientation="portrait"><object-id xmlns:xlink="http://www.w3.org/1999/xlink" content-type="doi" xlink:type="simple">10.3897/mycokeys.121.162535.figure3</object-id><object-id xmlns:xlink="http://www.w3.org/1999/xlink" content-type="arpha" xlink:type="simple">2CC4F1B1-9BF8-52B5-98E5-90677274FB22</object-id><label>Figure 3.</label><caption><p><tp:taxon-name><tp:taxon-name-part taxon-name-part-type="genus" reg="Sporidesmium">Sporidesmium</tp:taxon-name-part> <tp:taxon-name-part taxon-name-part-type="species" reg="ailaoshanense">ailaoshanense</tp:taxon-name-part></tp:taxon-name> (GMB5103, Holotype) <bold>A.</bold> Specimen; <bold>B–D.</bold> Conidiophores and conidia on natural substratum; <bold>E.</bold> Germinating conidium; <bold>F–H.</bold> Conidiophores and conidia; <bold>I.</bold> Conidiogenous cell; <bold>J, K.</bold> Conidia; <bold>L, M.</bold> Surface and reverse view of culture on <abbrev xmlns:xlink="http://www.w3.org/1999/xlink" xlink:title="potato dextrose agar" id="ABBRID0EVIAI" xlink:type="simple">PDA</abbrev>. Scale bars: 1 mm (<bold>B</bold>); 0.25 mm (<bold>C, D</bold>); 10 μm (<bold>E–K</bold>).</p></caption><graphic xmlns:xlink="http://www.w3.org/1999/xlink" xlink:href="mycokeys-121-311-g003.jpg" position="float" orientation="portrait" xlink:type="simple" id="oo_1407366.jpg"><uri content-type="original_file" xlink:type="simple">https://binary.pensoft.net/fig/1407366</uri></graphic></fig></tp:treatment-sec><tp:treatment-sec sec-type="description" id="SECID0E5IAI"><title>Culture characteristics.</title><p>Conidia germinate on <abbrev xmlns:xlink="http://www.w3.org/1999/xlink" xlink:title="water agar" id="ABBRID0EEJAI" xlink:type="simple">WA</abbrev> within 12 hours. At 25 °C, colonies growing on <abbrev xmlns:xlink="http://www.w3.org/1999/xlink" xlink:title="potato dextrose agar" id="ABBRID0EIJAI" xlink:type="simple">PDA</abbrev> reach a diameter of 20–30 mm after three weeks. The colonies are convex, with a smooth surface, mycelium present, dry, flat, and wrinkle-free. From above, the center appears white, with a grayish-white edge, while from below, the colony center is dark brown to black. No pigmentation is produced in the culture medium.</p></tp:treatment-sec><tp:treatment-sec sec-type="material" id="SECID0EMJAI"><title>Additional material examined.</title><p>China • Yunnan Province, Ailaoshan National Nature Reserve (<named-content xmlns:xlink="http://www.w3.org/1999/xlink" content-type="dwc:verbatimCoordinates" xlink:type="simple"><named-content content-type="geo-json" specific-use="{&#34;type&#34;:&#34;Point&#34;,&#34;coordinates&#34;:[101.525803,24.084672]}" id="NCID0EVJAI" xlink:type="simple">24°5'4.82"N, 101°31'32.89"E</named-content></named-content>), altitude: 1131 m, on a dry wood branch, 15 September 2024, Qinfang Zhang, 2024ALS131 (GMB5107, GMBC5107).</p></tp:treatment-sec><tp:treatment-sec sec-type="notes" id="SECID0E1JAI"><title>Notes.</title><p>Phylogenetically, <italic><tp:taxon-name><tp:taxon-name-part taxon-name-part-type="genus" reg="Sporidesmium">Sporidesmium</tp:taxon-name-part> <tp:taxon-name-part taxon-name-part-type="species" reg="ailaoshanense">ailaoshanense</tp:taxon-name-part></tp:taxon-name></italic> is closely related to <italic><tp:taxon-name><tp:taxon-name-part taxon-name-part-type="genus" reg="Sporidesmium">S.</tp:taxon-name-part> <tp:taxon-name-part taxon-name-part-type="species" reg="dulongense">dulongense</tp:taxon-name-part></tp:taxon-name></italic> (MFLUCC-17-0116) (Fig. <xref ref-type="fig" rid="F1">1</xref>). Morphologically, the two species share similar conidial shape and length. However, <italic><tp:taxon-name><tp:taxon-name-part taxon-name-part-type="genus" reg="Sporidesmium">S.</tp:taxon-name-part> <tp:taxon-name-part taxon-name-part-type="species" reg="ailaoshanense">ailaoshanense</tp:taxon-name-part></tp:taxon-name></italic> can be distinguished by its longer conidiophores (110–184 μm vs. 88–124 μm) and wider conidia (13–22 μm vs. 13–15 μm) (<xref ref-type="bibr" rid="B10">Hyde et al. 2020</xref>). Moreover, <italic><tp:taxon-name><tp:taxon-name-part taxon-name-part-type="genus" reg="Sporidesmium">S.</tp:taxon-name-part> <tp:taxon-name-part taxon-name-part-type="species" reg="dulongense">dulongense</tp:taxon-name-part></tp:taxon-name></italic> has conidia with a long hyaline apex, which is very short in <italic><tp:taxon-name><tp:taxon-name-part taxon-name-part-type="genus" reg="Sporidesmium">S.</tp:taxon-name-part> <tp:taxon-name-part taxon-name-part-type="species" reg="ailaoshanense">ailaoshanense.</tp:taxon-name-part></tp:taxon-name></italic> Base pair comparisons also support their separation; the <abbrev xmlns:xlink="http://www.w3.org/1999/xlink" xlink:title="internal transcribed spacer" id="ABBRID0E6LAI" xlink:type="simple">ITS</abbrev>, <abbrev xmlns:xlink="http://www.w3.org/1999/xlink" xlink:title="large subunit rDNA" id="ABBRID0EDMAI" xlink:type="simple">LSU</abbrev>, and <italic>rpb</italic>2 sequences of <italic><tp:taxon-name><tp:taxon-name-part taxon-name-part-type="genus" reg="Sporidesmium">S.</tp:taxon-name-part> <tp:taxon-name-part taxon-name-part-type="species" reg="ailaoshanense">ailaoshanense</tp:taxon-name-part></tp:taxon-name></italic> (GMB5103) and <italic><tp:taxon-name><tp:taxon-name-part taxon-name-part-type="genus" reg="Sporidesmium">S.</tp:taxon-name-part> <tp:taxon-name-part taxon-name-part-type="species" reg="dulongense">dulongense</tp:taxon-name-part></tp:taxon-name></italic> (MFLUCC-17-0116) show 97.0% sequence identity in <abbrev xmlns:xlink="http://www.w3.org/1999/xlink" xlink:title="internal transcribed spacer" id="ABBRID0E6MAI" xlink:type="simple">ITS</abbrev>, 99.6% in <abbrev xmlns:xlink="http://www.w3.org/1999/xlink" xlink:title="large subunit rDNA" id="ABBRID0EDNAI" xlink:type="simple">LSU</abbrev>, and 97.64% in <italic>rpb</italic>2.</p><p><italic><tp:taxon-name><tp:taxon-name-part taxon-name-part-type="genus" reg="Sporidesmium">Sporidesmium</tp:taxon-name-part> <tp:taxon-name-part taxon-name-part-type="species" reg="submersum">submersum</tp:taxon-name-part></tp:taxon-name></italic> also shares a similar conidial shape and length with <italic><tp:taxon-name><tp:taxon-name-part taxon-name-part-type="genus" reg="Sporidesmium">S.</tp:taxon-name-part> <tp:taxon-name-part taxon-name-part-type="species" reg="ailaoshanense">ailaoshanense</tp:taxon-name-part></tp:taxon-name></italic>, including a short hyaline apex. However, it differs in having much shorter conidiophores (59–72 μm vs. 110–184 μm) and thinner conidia (14–16 μm vs. 13–22 μm) (<xref ref-type="bibr" rid="B23">Su et al. 2016</xref>).</p></tp:treatment-sec><tp:treatment-sec><!--Section generated to contain objects referenced in tp:taxon-treatment.--><fig id="F1" position="float" orientation="portrait"><object-id xmlns:xlink="http://www.w3.org/1999/xlink" content-type="doi" xlink:type="simple">10.3897/mycokeys.121.162535.figure1</object-id><object-id xmlns:xlink="http://www.w3.org/1999/xlink" content-type="arpha" xlink:type="simple">AEBA401F-06F9-54D8-984D-F8996D498E53</object-id><label>Figure 1.</label><caption><p>RAxML tree based on a combined <abbrev xmlns:xlink="http://www.w3.org/1999/xlink" xlink:title="internal transcribed spacer" id="ABBRID0EDRBG" xlink:type="simple">ITS</abbrev>, <abbrev xmlns:xlink="http://www.w3.org/1999/xlink" xlink:title="large subunit rDNA" id="ABBRID0EHRBG" xlink:type="simple">LSU</abbrev>, and <italic><abbrev xmlns:xlink="http://www.w3.org/1999/xlink" xlink:title="RNA polymerase II" id="ABBRID0EMRBG" xlink:type="simple">rpb2</abbrev></italic> gene sequences data set. Bootstrap support values for maximum likelihood (<abbrev xmlns:xlink="http://www.w3.org/1999/xlink" xlink:title="Maximum likelihood" id="ABBRID0EQRBG" xlink:type="simple">ML</abbrev>) ≥ 75% and Bayesian posterior probabilities (BPP) ≥ 0.95 are displayed above or below the respective branches (<abbrev xmlns:xlink="http://www.w3.org/1999/xlink" xlink:title="Maximum likelihood" id="ABBRID0EURBG" xlink:type="simple">ML</abbrev>/<abbrev xmlns:xlink="http://www.w3.org/1999/xlink" xlink:title="Bayesian inference" id="ABBRID0EYRBG" xlink:type="simple">BI</abbrev>). New species and new host species are highlighted in red font, while type materials are displayed in bold black font.</p></caption><graphic xmlns:xlink="http://www.w3.org/1999/xlink" xlink:href="mycokeys-121-311-g001.jpg" position="float" orientation="portrait" xlink:type="simple" id="oo_1407364.jpg"><uri content-type="original_file" xlink:type="simple">https://binary.pensoft.net/fig/1407364</uri></graphic></fig></tp:treatment-sec><ref-list><ref id="B10"><mixed-citation xmlns:xlink="http://www.w3.org/1999/xlink" xlink:type="simple"><person-group><name name-style="western"><surname>Hyde</surname><given-names>KD</given-names></name><name name-style="western"><surname>Norphanphoun</surname><given-names>C</given-names></name><name name-style="western"><surname>Maharachchikumbura</surname><given-names>SSN</given-names></name><name name-style="western"><surname>Bhat</surname><given-names>DJ</given-names></name><name name-style="western"><surname>Jones</surname><given-names>EBG</given-names></name><name name-style="western"><surname>Bundhun</surname><given-names>D</given-names></name><name name-style="western"><surname>Chen</surname><given-names>YJ</given-names></name><name name-style="western"><surname>Bao</surname><given-names>DF</given-names></name><name name-style="western"><surname>Boonmee</surname><given-names>S</given-names></name><name name-style="western"><surname>Calabon</surname><given-names>MS</given-names></name><name name-style="western"><surname>Chaiwan</surname><given-names>N</given-names></name><name name-style="western"><surname>Chethana</surname><given-names>KWT</given-names></name><name name-style="western"><surname>Dai</surname><given-names>DQ</given-names></name><name name-style="western"><surname>Dayarathne</surname><given-names>MC</given-names></name><name name-style="western"><surname>Devadatha</surname><given-names>B</given-names></name><name name-style="western"><surname>Dissanayake</surname><given-names>AJ</given-names></name><name name-style="western"><surname>Dissanayake</surname><given-names>LS</given-names></name><name name-style="western"><surname>Doilom</surname><given-names>M</given-names></name><name name-style="western"><surname>Dong</surname><given-names>W</given-names></name><name name-style="western"><surname>Fan</surname><given-names>XL</given-names></name><name name-style="western"><surname>Goonasekara</surname><given-names>ID</given-names></name><name name-style="western"><surname>Hongsanan</surname><given-names>S</given-names></name><name name-style="western"><surname>Huang</surname><given-names>SK</given-names></name><name name-style="western"><surname>Jayawardena</surname><given-names>RS</given-names></name><name name-style="western"><surname>Jeewon</surname><given-names>R</given-names></name><name name-style="western"><surname>Karunarathna</surname><given-names>A</given-names></name><name name-style="western"><surname>Konta</surname><given-names>S</given-names></name><name name-style="western"><surname>Kumar</surname><given-names>V</given-names></name><name name-style="western"><surname>Lin</surname><given-names>CG</given-names></name><name name-style="western"><surname>Liu</surname><given-names>JK</given-names></name><name name-style="western"><surname>Liu</surname><given-names>NG</given-names></name><name name-style="western"><surname>Luangsa-ard</surname><given-names>J</given-names></name><name name-style="western"><surname>Lumyong</surname><given-names>S</given-names></name><name name-style="western"><surname>Luo</surname><given-names>ZL</given-names></name><name name-style="western"><surname>Marasinghe</surname><given-names>DS</given-names></name><name name-style="western"><surname>McKenzie</surname><given-names>EHC</given-names></name><name name-style="western"><surname>Niego</surname><given-names>AGT</given-names></name><name name-style="western"><surname>Niranjan</surname><given-names>M</given-names></name><name name-style="western"><surname>Perera</surname><given-names>RH</given-names></name><name name-style="western"><surname>Phukhamsakda</surname><given-names>C</given-names></name><name name-style="western"><surname>Rathnayaka</surname><given-names>AR</given-names></name><name name-style="western"><surname>Samarakoon</surname><given-names>MC</given-names></name><name name-style="western"><surname>Samarakoon</surname><given-names>SMBC</given-names></name><name name-style="western"><surname>Sarma</surname><given-names>VV</given-names></name><name name-style="western"><surname>Senanayake</surname><given-names>IC</given-names></name><name name-style="western"><surname>Shang</surname><given-names>QJ</given-names></name><name name-style="western"><surname>Stadler</surname><given-names>M</given-names></name><name name-style="western"><surname>Tibpromma</surname><given-names>S</given-names></name><name name-style="western"><surname>Wanasinghe</surname><given-names>DN</given-names></name><name name-style="western"><surname>Wei</surname><given-names>DP</given-names></name><name name-style="western"><surname>Wijayawardene</surname><given-names>NN</given-names></name><name name-style="western"><surname>Xiao</surname><given-names>YP</given-names></name><name name-style="western"><surname>Yang</surname><given-names>J</given-names></name><name name-style="western"><surname>Zeng</surname><given-names>XY</given-names></name><name name-style="western"><surname>Zhang</surname><given-names>SN</given-names></name><name name-style="western"><surname>Xiang</surname><given-names>MM</given-names></name></person-group> (<year>2020</year>) <article-title>Refined families of <tp:taxon-name><tp:taxon-name-part taxon-name-part-type="class">Sordariomycetes</tp:taxon-name-part></tp:taxon-name>.</article-title><source>Mycosphere</source><volume>11</volume>: <fpage>305</fpage>–<lpage>1059</lpage>. <ext-link xlink:href="10.5943/mycosphere/11/1/7" ext-link-type="doi" xlink:type="simple">https://doi.org/10.5943/mycosphere/11/1/7</ext-link></mixed-citation></ref><ref id="B23"><mixed-citation xmlns:xlink="http://www.w3.org/1999/xlink" xlink:type="simple"><person-group><name name-style="western"><surname>Su</surname><given-names>HY</given-names></name><name name-style="western"><surname>Hyde</surname><given-names>KD</given-names></name><name name-style="western"><surname>Maharachchikumbura</surname><given-names>SSN</given-names></name><name name-style="western"><surname>Ariyawansa</surname><given-names>HA</given-names></name><name name-style="western"><surname>Luo</surname><given-names>ZL</given-names></name><name name-style="western"><surname>Promputtha</surname><given-names>I</given-names></name><name name-style="western"><surname>Tian</surname><given-names>Q</given-names></name><name name-style="western"><surname>Lin</surname><given-names>CG</given-names></name><name name-style="western"><surname>Shang</surname><given-names>QJ</given-names></name><name name-style="western"><surname>Zhao</surname><given-names>YC</given-names></name><name name-style="western"><surname>Chai</surname><given-names>HM</given-names></name><name name-style="western"><surname>Liu</surname><given-names>XY</given-names></name><name name-style="western"><surname>Bahkali</surname><given-names>AH</given-names></name><name name-style="western"><surname>Bhat</surname><given-names>JD</given-names></name><name name-style="western"><surname>McKenzie</surname><given-names>EHC</given-names></name><name name-style="western"><surname>Zhou</surname><given-names>DQ</given-names></name></person-group> (<year>2016</year>) <article-title>The families <tp:taxon-name><tp:taxon-name-part taxon-name-part-type="family">Distoseptisporaceae</tp:taxon-name-part></tp:taxon-name> fam. nov., <tp:taxon-name><tp:taxon-name-part taxon-name-part-type="family">Kirschsteiniotheliaceae</tp:taxon-name-part></tp:taxon-name>, <tp:taxon-name><tp:taxon-name-part taxon-name-part-type="family">Sporormiaceae</tp:taxon-name-part></tp:taxon-name> and <tp:taxon-name><tp:taxon-name-part taxon-name-part-type="family">Torulaceae</tp:taxon-name-part></tp:taxon-name>, with new species from freshwater in Yunnan Province, China.</article-title><source>Fungal Diversity</source><volume>80</volume>: <fpage>375</fpage>–<lpage>409</lpage>. <ext-link xlink:href="10.1007/s13225-016-0362-0" ext-link-type="doi" xlink:type="simple">https://doi.org/10.1007/s13225-016-0362-0</ext-link></mixed-citation></ref></ref-list></tp:taxon-treatment>
