# Supplementary material for: ﻿Two new species and a new host record of Hyphomycetes associated with decaying wood in Yunnan Province, China
Source: MycoKeys. 2025 Sep 2;121:311–28. doi: 10.3897/mycokeys.121.162535 (PMC12421249; doi:10.3897/mycokeys.121.162535)
Supplement: XML Treatment for Sporidesmium tropicale [file mycokeys.121.162535-treatment3.xml]

<!DOCTYPE tp:taxon-treatment
  PUBLIC "-//TaxonX//DTD Taxonomic Treatment Publishing DTD v0 20100105//EN" "tax-treatment-NSO.dtd">
<tp:taxon-treatment xmlns:tp="http://www.plazi.org/taxpub"><tp:treatment-meta><kwd-group><label>Taxon classification</label><kwd>
                <named-content content-type="kingdom">Fungi</named-content>
              </kwd><kwd>
                <named-content content-type="order">Hyphomycetes</named-content>
              </kwd><kwd>
                <named-content content-type="family">Sporidesmiaceae</named-content>
              </kwd></kwd-group><mixed-citation publication-type="journal"><person-group><name><surname>Zhang</surname><given-names>Qinfang</given-names></name><name><surname>Ren</surname><given-names>Yulin</given-names></name><name><surname>Habib</surname><given-names>Kamran</given-names></name><name><surname>Lu</surname><given-names>Changtao</given-names></name><name><surname>Liu</surname><given-names>Lili</given-names></name><name><surname>Kang</surname><given-names>Jichuan</given-names></name><name><surname>Shen</surname><given-names>Xiangchun</given-names></name><name><surname>Lin</surname><given-names>Chuangen</given-names></name><name><surname>Wijayawardene</surname><given-names>Nalin N.</given-names></name><name><surname>Al-Shwaiman</surname><given-names>Hind A.</given-names></name><name><surname>Li</surname><given-names>Qirui</given-names></name><name><surname>Elgorban</surname><given-names>Abdallah M.</given-names></name></person-group><article-title>﻿Two new species and a new host record of <tp:taxon-name><tp:taxon-name-part taxon-name-part-type="above-genus">Hyphomycetes</tp:taxon-name-part></tp:taxon-name> associated with decaying wood in Yunnan Province, China</article-title><source>MycoKeys</source><day>02</day><month>09</month><year>2025</year><volume>121</volume><fpage>311</fpage><lpage>328</lpage><pub-id pub-id-type="doi">10.3897/mycokeys.121.162535</pub-id></mixed-citation></tp:treatment-meta><tp:nomenclature><label>﻿</label><tp:taxon-name><object-id xmlns:xlink="http://www.w3.org/1999/xlink" content-type="arpha" xlink:type="simple">36AB9057-A791-5431-A929-E083BD4E830C</object-id>
              <tp:taxon-name-part taxon-name-part-type="genus" reg="Sporidesmium">Sporidesmium</tp:taxon-name-part>
              <tp:taxon-name-part taxon-name-part-type="species" reg="tropicale">tropicale</tp:taxon-name-part>
              <object-id xmlns:xlink="http://www.w3.org/1999/xlink" content-type="mycobank" xlink:type="simple">306326</object-id>
            </tp:taxon-name><tp:taxon-authority>M.B. Ellis, Mycol. Pap. 70: 58 (1958)</tp:taxon-authority><xref ref-type="fig" rid="F4">Fig. 4</xref></tp:nomenclature><tp:treatment-sec sec-type="host" id="SECID0ESPAI"><title>Host.</title><p><italic><tp:taxon-name><tp:taxon-name-part taxon-name-part-type="genus" reg="Pinus">Pinus</tp:taxon-name-part> <tp:taxon-name-part taxon-name-part-type="species" reg="yunnanensis">yunnanensis</tp:taxon-name-part></tp:taxon-name></italic> Franch.</p></tp:treatment-sec><tp:treatment-sec sec-type="description" id="SECID0EDQAI"><title>Description.</title><p><bold><italic>Saprobic</italic></bold> on submerged decaying branch of <italic><tp:taxon-name><tp:taxon-name-part taxon-name-part-type="genus" reg="Pinus">Pinus</tp:taxon-name-part> <tp:taxon-name-part taxon-name-part-type="species" reg="yunnanensis">yunnanensis</tp:taxon-name-part></tp:taxon-name></italic>. <bold><italic>Sexual morph</italic></bold>: undetermined. <bold><italic>Asexual morph</italic>: <italic>Colonies</italic></bold> on superficial substratum, scattered, hairy, effuse, and black. <bold><italic>Mycelium</italic></bold> mostly immersed, composed of septate, branched, pale black, and smooth-walled hyphae. <bold><italic>Conidiophores</italic></bold> 76–392 × 4–8 µm (av. = 239 × 7.0 µm, <italic>n</italic> = 30), macronematous, mononematous, unbranched, cylindrical, erect, straight or slightly flexuous, single, 5–17-septate, dark brown, paler towards apex, smooth, and thick-walled. <bold><italic>Conidiogenous cells</italic></bold> 4–11 × 3–5 µm (av. = 6.1 × 4.0 µm, <italic>n</italic> = 30), monoblastic, holoblastic, terminal, integrated, cylindrical, and dark-brown. <bold><italic>Conidia</italic></bold> 65–134 × 12–16 µm (av. = 105 × 14.8 µm, <italic>n</italic> = 30), acrogenous, solitary, dry, pyriform, rostrate, obclavate, with a long and slender apex, straight or slightly curved, tapering to the apex, 3–5 µm wide and truncate at the base, dark brown, pale brown, 2–5 µm wide at the apex, 11–17-septate, thick-walled, and with the proximal part usually verrucose.</p></tp:treatment-sec><tp:treatment-sec sec-type="material" id="SECID0ETRAI"><title>Material examined.</title><p>China • Yunnan Province, Wumengshan National Nature Reserve (<named-content xmlns:xlink="http://www.w3.org/1999/xlink" content-type="dwc:verbatimCoordinates" xlink:type="simple"><named-content content-type="geo-json" specific-use="{&#34;type&#34;:&#34;Point&#34;,&#34;coordinates&#34;:[104.001522,28.324942]}" id="NCID0E3RAI" xlink:type="simple">28°19'29.79"N, 104°00'05.48"E</named-content></named-content>), altitude: 1361 m, on <italic><tp:taxon-name><tp:taxon-name-part taxon-name-part-type="genus" reg="Pinus">Pinus</tp:taxon-name-part> <tp:taxon-name-part taxon-name-part-type="species" reg="yunnanensis">yunnanensis</tp:taxon-name-part></tp:taxon-name></italic> Franch., decaying wood, 22 July 2024, Qinfang Zhang, 2024WMS80 (GMB5105). China • Yunnan Province, Wumengshan National Nature Reserve (<named-content xmlns:xlink="http://www.w3.org/1999/xlink" content-type="dwc:verbatimCoordinates" xlink:type="simple"><named-content content-type="geo-json" specific-use="{&#34;type&#34;:&#34;Point&#34;,&#34;coordinates&#34;:[104.004531,28.320897]}" id="NCID0EPSAI" xlink:type="simple">28°19'15.23"N, 104°0'16.31"E</named-content></named-content>), altitude: 1373 m, on dry wood, 22 July 2024, Qinfang Zhang, 2024WMS96 (GMB5109).</p></tp:treatment-sec><tp:treatment-sec sec-type="notes" id="SECID0EUSAI"><title>Notes.</title><p>In the phylogram (Fig. <xref ref-type="fig" rid="F1">1</xref>), our collections (<italic><tp:taxon-name><tp:taxon-name-part taxon-name-part-type="genus" reg="Sporidesmium">Sporidesmium</tp:taxon-name-part> <tp:taxon-name-part taxon-name-part-type="species" reg="tropicale">tropicale</tp:taxon-name-part></tp:taxon-name></italic> GMB5105 and GMB5109) clustered with <italic><tp:taxon-name><tp:taxon-name-part taxon-name-part-type="genus" reg="Sporidesmium">S.</tp:taxon-name-part> <tp:taxon-name-part taxon-name-part-type="species" reg="tropicale">tropicale</tp:taxon-name-part></tp:taxon-name></italic> (DLUCC-1689) with strong statistical support (<abbrev xmlns:xlink="http://www.w3.org/1999/xlink" xlink:title="Maximum likelihood" id="ABBRID0EUTAI" xlink:type="simple">ML</abbrev>/BY: 100/1). DNA sequence comparisons revealed high similarity to <italic><tp:taxon-name><tp:taxon-name-part taxon-name-part-type="genus" reg="Sporidesmium">S.</tp:taxon-name-part> <tp:taxon-name-part taxon-name-part-type="species" reg="tropicale">tropicale</tp:taxon-name-part></tp:taxon-name></italic> (DLUCC-1689), with 99.38% identity in the <abbrev xmlns:xlink="http://www.w3.org/1999/xlink" xlink:title="internal transcribed spacer" id="ABBRID0EDUAI" xlink:type="simple">ITS</abbrev>, 100.00% in the <abbrev xmlns:xlink="http://www.w3.org/1999/xlink" xlink:title="large subunit rDNA" id="ABBRID0EHUAI" xlink:type="simple">LSU</abbrev>, and 99.71% in the <italic>rpb</italic>2 gene. However, noticeable morphological differences were observed when compared to both the original description by <xref ref-type="bibr" rid="B6">Ellis (1958)</xref> and the description provided by <xref ref-type="bibr" rid="B1">Bao et al. (2021)</xref>, particularly in the size of the conidiophores and conidia.</p><p>The conidiophores in our collection (<italic><tp:taxon-name><tp:taxon-name-part taxon-name-part-type="genus" reg="Sporidesmium">S.</tp:taxon-name-part> <tp:taxon-name-part taxon-name-part-type="species" reg="tropicale">tropicale</tp:taxon-name-part></tp:taxon-name></italic> GMB5105) are longer (76–392 × 4–8 µm) than those reported by <xref ref-type="bibr" rid="B1">Bao et al. (2021)</xref> for <italic><tp:taxon-name><tp:taxon-name-part taxon-name-part-type="genus" reg="Sporidesmium">S.</tp:taxon-name-part> <tp:taxon-name-part taxon-name-part-type="species" reg="tropicale">tropicale</tp:taxon-name-part></tp:taxon-name></italic> (DLUCC-1689) (71–163 × 5–8 µm), while the conidia are slightly smaller (65–134 × 12–16 µm vs. 94–184 × 13–15 µm). In the original description by <xref ref-type="bibr" rid="B6">Ellis (1958)</xref>, <italic><tp:taxon-name><tp:taxon-name-part taxon-name-part-type="genus" reg="Sporidesmium">S.</tp:taxon-name-part> <tp:taxon-name-part taxon-name-part-type="species" reg="tropicale">tropicale</tp:taxon-name-part></tp:taxon-name></italic> was characterized by even longer conidiophores (40–340 µm) and larger conidia (80–230 µm), highlighting the morphological variability. These differences may be attributed to environmental factors such as geography, humidity, temperature, or the developmental stage of the specimens. However, the morphological characteristics of our specimens fall within the range of the features described in the original description by <xref ref-type="bibr" rid="B6">Ellis (1958)</xref>. Previously, <italic><tp:taxon-name><tp:taxon-name-part taxon-name-part-type="genus" reg="Sporidesmium">S.</tp:taxon-name-part> <tp:taxon-name-part taxon-name-part-type="species" reg="tropicale">tropicale</tp:taxon-name-part></tp:taxon-name></italic> has been reported on dead branches of various dicotyledonous plants, including <italic><tp:taxon-name><tp:taxon-name-part taxon-name-part-type="genus" reg="Averrhoa">Averrhoa</tp:taxon-name-part> <tp:taxon-name-part taxon-name-part-type="species" reg="carambola">carambola</tp:taxon-name-part></tp:taxon-name></italic>, <italic><tp:taxon-name><tp:taxon-name-part taxon-name-part-type="genus" reg="Blighia">Blighia</tp:taxon-name-part> <tp:taxon-name-part taxon-name-part-type="species" reg="unijugata">unijugata</tp:taxon-name-part></tp:taxon-name></italic>, <italic><tp:taxon-name><tp:taxon-name-part taxon-name-part-type="genus" reg="Camellia">Camellia</tp:taxon-name-part> <tp:taxon-name-part taxon-name-part-type="species" reg="sinensis">sinensis</tp:taxon-name-part></tp:taxon-name></italic>, <italic><tp:taxon-name><tp:taxon-name-part taxon-name-part-type="genus" reg="Psidium">Psidium</tp:taxon-name-part> <tp:taxon-name-part taxon-name-part-type="species" reg="guajava">guajava</tp:taxon-name-part></tp:taxon-name></italic>, <italic><tp:taxon-name><tp:taxon-name-part taxon-name-part-type="genus" reg="Chrysophyllum">Chrysophyllum</tp:taxon-name-part> <tp:taxon-name-part taxon-name-part-type="species" reg="albidum">albidum</tp:taxon-name-part></tp:taxon-name></italic>, <italic><tp:taxon-name><tp:taxon-name-part taxon-name-part-type="genus" reg="Cola">Cola</tp:taxon-name-part> <tp:taxon-name-part taxon-name-part-type="species" reg="nitida">nitida</tp:taxon-name-part></tp:taxon-name></italic>, <italic><tp:taxon-name><tp:taxon-name-part taxon-name-part-type="genus" reg="Dillenia">Dillenia</tp:taxon-name-part> <tp:taxon-name-part taxon-name-part-type="species" reg="indica">indica</tp:taxon-name-part></tp:taxon-name></italic>, <italic><tp:taxon-name><tp:taxon-name-part taxon-name-part-type="genus" reg="Hevea">Hevea</tp:taxon-name-part> <tp:taxon-name-part taxon-name-part-type="species" reg="brasiliensis">brasiliensis</tp:taxon-name-part></tp:taxon-name></italic>, <italic><tp:taxon-name><tp:taxon-name-part taxon-name-part-type="genus" reg="Glyphaea">Glyphaea</tp:taxon-name-part> <tp:taxon-name-part taxon-name-part-type="species" reg="brevis">brevis</tp:taxon-name-part></tp:taxon-name></italic>, <italic><tp:taxon-name><tp:taxon-name-part taxon-name-part-type="genus" reg="Homalium">Homalium</tp:taxon-name-part> <tp:taxon-name-part taxon-name-part-type="species" reg="aylmeri">aylmeri</tp:taxon-name-part></tp:taxon-name></italic>, <italic><tp:taxon-name><tp:taxon-name-part taxon-name-part-type="genus" reg="Lecaniodiscus">Lecaniodiscus</tp:taxon-name-part> <tp:taxon-name-part taxon-name-part-type="species" reg="cupanioides">cupanioides</tp:taxon-name-part></tp:taxon-name></italic>, <italic><tp:taxon-name><tp:taxon-name-part taxon-name-part-type="genus" reg="Ochthocosmus">Ochthocosmus</tp:taxon-name-part> <tp:taxon-name-part taxon-name-part-type="species" reg="africanus">africanus</tp:taxon-name-part></tp:taxon-name></italic>, <italic><tp:taxon-name><tp:taxon-name-part taxon-name-part-type="genus" reg="Parinari">Parinari</tp:taxon-name-part> <tp:taxon-name-part taxon-name-part-type="species" reg="excelsa">excelsa</tp:taxon-name-part></tp:taxon-name></italic>, <italic><tp:taxon-name><tp:taxon-name-part taxon-name-part-type="genus" reg="Phyllanthus">Phyllanthus</tp:taxon-name-part> <tp:taxon-name-part taxon-name-part-type="species" reg="discoideus">discoideus</tp:taxon-name-part></tp:taxon-name></italic>, and <italic><tp:taxon-name><tp:taxon-name-part taxon-name-part-type="genus" reg="Pimenta">Pimenta</tp:taxon-name-part> <tp:taxon-name-part taxon-name-part-type="species" reg="officinalis">officinalis</tp:taxon-name-part></tp:taxon-name></italic>. In this study, we report <italic><tp:taxon-name><tp:taxon-name-part taxon-name-part-type="genus" reg="Sporidesmium">S.</tp:taxon-name-part> <tp:taxon-name-part taxon-name-part-type="species" reg="tropicale">tropicale</tp:taxon-name-part></tp:taxon-name></italic> on a new host monocot plant, <italic><tp:taxon-name><tp:taxon-name-part taxon-name-part-type="genus" reg="Pinus">Pinus</tp:taxon-name-part> <tp:taxon-name-part taxon-name-part-type="species" reg="yunnanensis">yunnanensis</tp:taxon-name-part></tp:taxon-name></italic>. The strain GMB5105 is therefore designated as a new host record.</p><fig id="F4" position="float" orientation="portrait"><object-id xmlns:xlink="http://www.w3.org/1999/xlink" content-type="doi" xlink:type="simple">10.3897/mycokeys.121.162535.figure4</object-id><object-id xmlns:xlink="http://www.w3.org/1999/xlink" content-type="arpha" xlink:type="simple">EF4E2712-5D2E-5049-9A30-23335A1D89F3</object-id><label>Figure 4.</label><caption><p><italic><tp:taxon-name><tp:taxon-name-part taxon-name-part-type="genus" reg="Sporidesmium">Sporidesmium</tp:taxon-name-part> <tp:taxon-name-part taxon-name-part-type="species" reg="tropicale">tropicale</tp:taxon-name-part></tp:taxon-name></italic> (GMB5109) <bold>A.</bold> Specimen; <bold>B–D.</bold> Conidiophores and conidia on natural substratum; <bold>E.</bold> Germinating conidium; <bold>F–H.</bold> Conidiophores and Conidia; <bold>I.</bold> Conidiogenous cells; <bold>J, M.</bold> Conidia. Scale bars: 1 mm (<bold>B</bold>); 0.5 mm (<bold>C, D</bold>); 10 μm (<bold>E–M</bold>).</p></caption><graphic xmlns:xlink="http://www.w3.org/1999/xlink" xlink:href="mycokeys-121-311-g004.jpg" position="float" orientation="portrait" xlink:type="simple" id="oo_1407367.jpg"><uri content-type="original_file" xlink:type="simple">https://binary.pensoft.net/fig/1407367</uri></graphic></fig></tp:treatment-sec><tp:treatment-sec><!--Section generated to contain objects referenced in tp:taxon-treatment.--><fig id="F1" position="float" orientation="portrait"><object-id xmlns:xlink="http://www.w3.org/1999/xlink" content-type="doi" xlink:type="simple">10.3897/mycokeys.121.162535.figure1</object-id><object-id xmlns:xlink="http://www.w3.org/1999/xlink" content-type="arpha" xlink:type="simple">AEBA401F-06F9-54D8-984D-F8996D498E53</object-id><label>Figure 1.</label><caption><p>RAxML tree based on a combined <abbrev xmlns:xlink="http://www.w3.org/1999/xlink" xlink:title="internal transcribed spacer" id="ABBRID0EDRBG" xlink:type="simple">ITS</abbrev>, <abbrev xmlns:xlink="http://www.w3.org/1999/xlink" xlink:title="large subunit rDNA" id="ABBRID0EHRBG" xlink:type="simple">LSU</abbrev>, and <italic><abbrev xmlns:xlink="http://www.w3.org/1999/xlink" xlink:title="RNA polymerase II" id="ABBRID0EMRBG" xlink:type="simple">rpb2</abbrev></italic> gene sequences data set. Bootstrap support values for maximum likelihood (<abbrev xmlns:xlink="http://www.w3.org/1999/xlink" xlink:title="Maximum likelihood" id="ABBRID0EQRBG" xlink:type="simple">ML</abbrev>) ≥ 75% and Bayesian posterior probabilities (BPP) ≥ 0.95 are displayed above or below the respective branches (<abbrev xmlns:xlink="http://www.w3.org/1999/xlink" xlink:title="Maximum likelihood" id="ABBRID0EURBG" xlink:type="simple">ML</abbrev>/<abbrev xmlns:xlink="http://www.w3.org/1999/xlink" xlink:title="Bayesian inference" id="ABBRID0EYRBG" xlink:type="simple">BI</abbrev>). New species and new host species are highlighted in red font, while type materials are displayed in bold black font.</p></caption><graphic xmlns:xlink="http://www.w3.org/1999/xlink" xlink:href="mycokeys-121-311-g001.jpg" position="float" orientation="portrait" xlink:type="simple" id="oo_1407364.jpg"><uri content-type="original_file" xlink:type="simple">https://binary.pensoft.net/fig/1407364</uri></graphic></fig></tp:treatment-sec><ref-list><ref id="B6"><mixed-citation xmlns:xlink="http://www.w3.org/1999/xlink" xlink:type="simple"><person-group><name name-style="western"><surname>Ellis</surname><given-names>MB</given-names></name></person-group> (<year>1958</year>) <article-title>Clasterosporium and some allied <tp:taxon-name><tp:taxon-name-part taxon-name-part-type="family">Dematiaceae</tp:taxon-name-part></tp:taxon-name>-Phragmosporae, I.</article-title><source>Mycological Papers</source><volume>70</volume>: <fpage>1</fpage>–<lpage>89</lpage>.</mixed-citation></ref><ref id="B1"><mixed-citation xmlns:xlink="http://www.w3.org/1999/xlink" xlink:type="simple"><person-group><name name-style="western"><surname>Bao</surname><given-names>DF</given-names></name><name name-style="western"><surname>Hyde</surname><given-names>KD</given-names></name><name name-style="western"><surname>McKenzie</surname><given-names>EHC</given-names></name><name name-style="western"><surname>Jeewon</surname><given-names>R</given-names></name><name name-style="western"><surname>Su</surname><given-names>HY</given-names></name><name name-style="western"><surname>Nalumpang</surname><given-names>S</given-names></name><name name-style="western"><surname>Luo</surname><given-names>ZL</given-names></name></person-group> (<year>2021</year>) Biodiversity of lignicolous freshwater hyphomycetes from China and Thailand and description of sixteen species. Journal of <tp:taxon-name><tp:taxon-name-part taxon-name-part-type="kingdom">Fungi</tp:taxon-name-part></tp:taxon-name> 7: 669. <ext-link xlink:href="10.3390/jof7080669" ext-link-type="doi" xlink:type="simple">https://doi.org/10.3390/jof7080669</ext-link></mixed-citation></ref></ref-list></tp:taxon-treatment>
